# Supplementary material for: Neonicotinoid exposure causes behavioral impairment and delayed mortality of the federally threatened American burying beetle, Nicrophorus americanus
Source: PLoS One. 2025 Jan 21;20(1):e0314243. doi: 10.1371/journal.pone.0314243 (PMC11750090; doi:10.1371/journal.pone.0314243)
Supplement: S1 Table — (XLSX) [file pone.0314243.s001.xlsx]

## Sheet: Sheet1
S1 Table. Nicrophorus spp. LD data.
Nominal dose	BeetleID	Spp	Wt (g)	AD (alive/dead)
0	CON-001	carol	0.615	A
0	CON-002	carol	1.143	A
0	CON-006	carol	1.042	A
0	CON-007	carol	0.723	A
0	CON-008	carol	0.963	A
0	CON-014	carol	0.496	A
0	CON-016	carol	1.113	A
0	CON-017	carol	0.617	A
0	CON-020	carol	0.483	A
0	CON-021	carol	1.023	D
0	CON-022	carol	0.528	A
0	CON-023	carol	0.503	A
0	CON-026	carol	1.446	A
0	CON-030	carol	0.404	A
0	CON-003	marg	0.435	A
0	CON-004	marg	0.568	A
0	CON-005	marg	0.303	A
0	CON-009	marg	0.59	A
0	CON-010	marg	0.801	A
0	CON-011	marg	0.549	A
0	CON-012	marg	0.35	A
0	CON-013	marg	0.452	A
0	CON-015	marg	0.642	A
0	CON-018	marg	0.285	A
0	CON-019	marg	0.293	A
0	CON-024	marg	0.455	A
0	CON-025	marg	0.278	A
0	CON-027	marg	0.333	A
0	CON-028	marg	0.285	A
0	CON-029	marg	0.292	A
60	IMI-A1-001	carol	0.736	A
60	IMI-A1-004	carol	0.69	A
60	IMI-A1-006	carol	0.812	A
60	IMI-A2-002	carol	1.133	A
60	IMI-A2-004	carol	0.783	A
60	IMI-A2-006	carol	0.801	D
60	IMI-A2-010	carol	1.097	A
60	IMI-A3-006	carol	1.274	D
60	IMI-A1-002	marg	0.601	A
60	IMI-A1-003	marg	0.79	A
60	IMI-A1-005	marg	0.526	A
60	IMI-A1-007	marg	0.428	A
60	IMI-A1-008	marg	0.405	A
60	IMI-A1-009	marg	0.344	A
60	IMI-A1-010	marg	0.382	A
60	IMI-A2-001	marg	0.579	A
60	IMI-A2-003	marg	0.291	A
60	IMI-A2-005	marg	0.231	A
60	IMI-A2-007	marg	0.488	A
60	IMI-A2-008	marg	0.476	A
60	IMI-A2-009	marg	0.602	A
60	IMI-A3-001	marg	0.352	A
60	IMI-A3-002	marg	0.376	A
60	IMI-A3-003	marg	0.491	A
60	IMI-A3-004	marg	0.606	A
60	IMI-A3-005	marg	0.308	A
60	IMI-A3-007	marg	0.239	A
60	IMI-A3-008	marg	0.423	A
60	IMI-A3-009	marg	0.199	A
60	IMI-A3-010	marg	0.261	A
120	IMI-B1-002	carol	0.539	A
120	IMI-B1-004	carol	1.241	A
120	IMI-B1-005	carol	0.713	A
120	IMI-B1-007	carol	0.977	A
120	IMI-B1-009	carol	1.097	D
120	IMI-B1-010	carol	0.806	D
120	IMI-B2-002	carol	0.636	D
120	IMI-B2-003	carol	1.06	D
120	IMI-B2-005	carol	1.528	A
120	IMI-B2-008	carol	0.717	D
120	IMI-B3-001	carol	1.075	D
120	IMI-B3-002	carol	0.666	A
120	IMI-B3-005	carol	0.624	A
120	IMI-B3-006	carol	0.687	A
120	IMI-B3-007	carol	0.61	A
120	IMI-B3-008	carol	0.842	D
120	IMI-B1-001	marg	0.38	A
120	IMI-B1-003	marg	0.496	A
120	IMI-B1-006	marg	0.756	A
120	IMI-B1-008	marg	0.44	A
120	IMI-B2-001	marg	0.407	A
120	IMI-B2-004	marg	0.461	D
120	IMI-B2-006	marg	0.318	A
120	IMI-B2-007	marg	0.623	A
120	IMI-B2-009	marg	0.205	A
120	IMI-B2-010	marg	0.521	D
120	IMI-B3-003	marg	0.737	A
120	IMI-B3-004	marg	0.587	A
120	IMI-B3-009	marg	0.34	D
120	IMI-B3-010	marg	0.345	D
240	IMI-C1-004	carol	0.697	D
240	IMI-C1-007	carol	0.624	A
240	IMI-C1-008	carol	0.546	D
240	IMI-C2-004	carol	1.398	A
240	IMI-C2-010	carol	1.039	A
240	IMI-C3-001	carol	1.009	A
240	IMI-C3-003	carol	0.397	D
240	IMI-C3-004	carol	0.598	D
240	IMI-C3-009	carol	1.103	D
240	IMI-C1-001	marg	0.123	D
240	IMI-C1-002	marg	0.267	D
240	IMI-C1-003	marg	0.399	D
240	IMI-C1-005	marg	0.607	A
240	IMI-C1-006	marg	0.155	D
240	IMI-C1-009	marg	0.465	D
240	IMI-C1-010	marg	0.504	D
240	IMI-C2-001	marg	0.24	D
240	IMI-C2-002	marg	0.503	D
240	IMI-C2-003	marg	0.483	D
240	IMI-C2-005	marg	0.52	D
240	IMI-C2-006	marg	0.404	A
240	IMI-C2-007	marg	0.67	D
240	IMI-C2-008	marg	0.718	A
240	IMI-C2-009	marg	0.542	D
240	IMI-C3-002	marg	0.451	D
240	IMI-C3-005	marg	0.212	D
240	IMI-C3-006	marg	0.473	D
240	IMI-C3-007	marg	0.53	D
240	IMI-C3-008	marg	0.384	D
240	IMI-C3-010	marg	0.416	D
