# Supplementary material for: Neonicotinoid exposure causes behavioral impairment and delayed mortality of the federally threatened American burying beetle, Nicrophorus americanus
Source: PLoS One. 2025 Jan 21;20(1):e0314243. doi: 10.1371/journal.pone.0314243 (PMC11750090; doi:10.1371/journal.pone.0314243)
Supplement: S2 Table — (XLSX) [file pone.0314243.s002.xlsx]

## Sheet: Sheet1
S2 Table. Nicrophorus americanus mortality and behavior data.
BeetleID	Trt	AD (alive/dead) 10-day	Tot_Dist (mm)	Velo (mm/s)	Mobile (%)	Back (sec)	Wings (sec)	Wt (g)	Sex
2	CON	1	406.613	0.676291	5.60102	0	0	1.293	F
4	CON	1	3921.48	6.52928	27.0849	0	0	1.046	F
5	CON	1	714.882	1.19028	4.75453	0	0	1.095	M
6	CON	1	3676.96	6.12216	21.7389	0	0	1.52	M
7	CON	1	1852	3.08359	15.6839	68	68	1.665	F
8	CON	1	1618.64	2.69505	8.83162	0	0	1.015	M
9	CON	1	2941.82	4.89814	21.8042	4	4	1.455	F
10	CON	1	679.782	1.13184	13.0519	0	0	0.908	M
11	SING	0	3811.8	6.34666	32.9267	222	222	0.783	M
12	SING	1	5754.66	9.58153	45.1125	215	255	1.232	F
13	SING	0	5437.21	9.05298	38.3686	0	190	1.235	M
14	SING	0	3423.57	5.70026	28.1218	473	473	1.004	M
15	SING	1	23649.8	39.377	74.3489	18	119	1.503	M
16	SING	1	8803.85	14.8315	48.1851	347	347	1.234	F
17	SING	1	824.953	1.37355	8.56797	0	0	1.269	M
18	SING	1	11889.6	19.7962	47.6165	0	183	1.467	F
19	SING	1	14428.8	24.024	62.7169	0	40	1.362	F
20	SING	1	7901.28	13.1557	51.7395	189	195	0.791	M
21	REPEAT	1	18063	30.1756	68.2032	0	176	1.246	F
22	REPEAT	1	2156.13	3.58997	18.3164	0	0	1.064	M
23	REPEAT	0	5028.02	8.37167	33.2467	585	638	1.193	F
24	REPEAT	1	2936.71	4.88963	19.6861	0	0	0.818	M
25	REPEAT	0	7223.9	12.0278	46.0792	219	591	0.832	M
26	REPEAT	1	6890.81	11.4732	41.0419	103	183	1.257	M
27	REPEAT	0	3987.93	11.2224	53.6501	0	0	1.315	M
28	REPEAT	0	1071.86	1.78466	11.1285	129	136	1.039	M
29	REPEAT	0	6832.04	11.3944	34.5747	0	0	0.762	F
30	REPEAT	1	8221.56	13.7347	52.7788	101	137	1.596	F
*Beetle 1 &. 3 video data lost
