# Supplementary material for: Neonicotinoid exposure causes behavioral impairment and delayed mortality of the federally threatened American burying beetle, Nicrophorus americanus
Source: PLoS One. 2025 Jan 21;20(1):e0314243. doi: 10.1371/journal.pone.0314243 (PMC11750090; doi:10.1371/journal.pone.0314243)
Supplement: S3 Table — (XLSX) [file pone.0314243.s003.xlsx]

## Sheet: Sheet1
S3 Table. Nicrophorus americanus food consumption data.
BeetleID	Trt	Food items #
1	CON	2.5
2	CON	2.6
3	CON	4
4	CON	2.3
5	CON	3.4
6	CON	2.4
7	CON	2
8	CON	3
9	CON	3.4
10	CON	2.2
11	SING	2.5
12	SING	3.3
13	SING	4
14	SING	2.2
15	SING	3.3
16	SING	3.8
17	SING	3.3
18	SING	4
19	SING	3.3
20	SING	2.7
21	REPEAT	3.8
22	REPEAT	3.6
23	REPEAT	1.4
24	REPEAT	3.6
25	REPEAT	3
26	REPEAT	2.8
27	REPEAT	3
28	REPEAT	3.4
29	REPEAT	1.8
30	REPEAT	3.6
