# Supplementary material for: Neonicotinoid exposure causes behavioral impairment and delayed mortality of the federally threatened American burying beetle, Nicrophorus americanus
Source: PLoS One. 2025 Jan 21;20(1):e0314243. doi: 10.1371/journal.pone.0314243 (PMC11750090; doi:10.1371/journal.pone.0314243)
Supplement: S4 Table — (XLSX) [file pone.0314243.s004.xlsx]

## Sheet: Sheet1
S4 Text. Extracted Nicrophorus americanus distance (mm) data from EthoVision-XT.
	Beetle # (controls) [*Beetle 1 &. 3 video data lost]														Beetle # (single LD10 dose)															Beetle # (repeated LD10 dose)
Second (10-minute total)	2	4	5	6	7	8	9	10	Avg	Cum Avg	Stdev	Sterr	UP	LL	11	12	13	14	15	17	18	19	20	Avg	Cum Avg	StDev	Sterr	UP	LL	21	22	23	24	25	26	27	28	29	30	Avg	Cum Avg	Stdev	sterr	UP	LL
0	0	0	0	0	0	0	0	0	0	0	0	0	0	0	0	0	0	0	0	0	0	0	0	0	0	0	0	0	0	0	0	0	0	0	0	0	0	0	0	0	0	0	0	0	0
1	22.7032	0	6.4319	0	28.2628	18.0355	0	0	9.42917	9.42917	11.7692	4.16103	13.5902	4.16103	21.6259	0.877154	6.04359	14.7711	56.5052	0	0	50.8019	21.5823	19.1341	19.1341	21.4114	6.77089	25.905	12.3632	46.7431	30.275	7.03273	36.6825	21.8321	0	0	42.5967	0	0	18.5162	18.5162	19.3195	6.10935	24.6256	12.4069
2	5.17133	0	6.4319	0	0.717497	4.5087	20.4334	0	4.65785	14.087	6.89632	2.43822	7.09607	2.43822	8.84594	0.272637	17.5692	10.3273	33.7034	28.2079	0	38.4497	28.3792	18.4173	37.5514	14.3886	4.55008	22.9673	13.8672	37.697	3.73391	20.1419	6.20969	13.9755	0	0	15.3924	0	0.989886	9.81403	28.3302	12.2444	3.87202	13.6861	5.942
3	0.144028	0	6.55296	0	2.59346	3.13537	21.1312	0	4.19463	18.2817	7.22384	2.55401	6.74864	2.55401	2.66265	0.0716944	3.27135	2.05812	36.203	3.56444	0	36.8812	31.8654	12.9531	50.5045	16.6244	5.25711	18.2102	7.69598	49.5582	1.77582	5.2613	10.5773	14.0414	0	0	21.2504	0	1.59083	10.4055	38.7358	15.5179	4.9072	15.3127	5.49833
4	3.15186	0	0.00394644	0	31.91	2.12987	0	0	4.64946	22.9311	11.0827	3.91832	8.56777	3.91832	12.8066	0.1029	2.25764	2.2422	38.5577	4.17286	0	39.0867	22.2348	13.4957	64.0002	16.0515	5.07593	18.5716	8.41979	NA	1.98317	3.12681	8.71804	14.1523	4.76656	0	4.70822	0	8.02877	5.05376	43.7895	4.60279	1.45553	6.50929	3.59823
5	0.31611	0	0.364901	0	32.4727	3.55306	1.6566	0	4.79542	27.7265	11.2511	3.97786	8.77328	3.97786	6.04367	0.0404812	5.2258	8.42865	42.3069	2.09185	0	34.0886	8.26719	11.8326	75.8328	15.4087	4.87265	16.7052	6.95992	NA	35.2034	5.93936	10.2568	4.10181	4.12775	0	4.24764	0	1.47283	7.26107	51.0506	10.9506	3.46288	10.7239	3.79818
6	0.161875	0	0.138187	0	2.0055	5.48187	1.61566	9.59002	2.37414	30.1007	3.45594	1.22186	3.596	1.22186	16.8527	0.169538	10.6856	9.36295	37.4588	0.0465504	0	41.3422	6.27753	13.5773	89.4101	15.7264	4.97311	18.5504	8.60421	59.4726	29.6387	2.7765	16.9654	19.2638	32.2654	0	4.364	0	NA	18.3052	69.3558	19.7689	6.25146	24.5566	12.0537
7	0.19726	0	0.276536	0	2.12771	4.17562	0.60032	9.59002	2.12093	32.2216	3.34707	1.18337	3.3043	1.18337	19.6289	0.112633	8.94999	1.99341	27.1955	1.21267	0	28.3288	19.7213	11.9048	101.315	11.8658	3.7523	15.6571	8.1525	49.0217	1.73626	5.50374	25.6817	24.4761	24.3251	0	10.7221	0	NA	15.7185	85.0743	16.5003	5.21786	20.9364	10.5007
8	3.38935	0	0.0900532	0	0.330254	4.76093	0.416474	0	1.12338	33.345	1.86505	0.659395	1.78278	0.659395	1.7388	0.316162	30.8861	2.09328	39.2825	1.26886	0	35.1248	18.6194	14.37	115.685	16.6889	5.27748	19.6475	9.09251	69.1659	1.31976	3.04456	19.9341	5.15244	2.65195	0	16.5593	0	1.34437	11.9172	96.9915	21.296	6.7344	18.6516	5.18284
9	0.0247811	0	0.356272	29.186	13.9786	5.51123	0.330326	9.5744	7.3702	40.7152	10.2466	3.62271	10.9929	3.62271	1.15265	0.100018	12.3067	9.19606	46.7814	0.0568632	0	59.0297	13.79	15.8237	131.509	21.9289	6.93454	22.7582	8.88917	68.1645	2.80226	2.20654	7.50462	10.6756	0.669537	0	11.6067	0	1.70561	10.5335	107.525	20.7041	6.5472	17.0807	3.98633
10	0.0620118	0	0.629271	29.186	20.713	5.11169	0.242166	27.7603	10.4631	51.1782	13.1054	4.63347	15.0965	4.63347	1.62101	0.189917	19.7882	7.76385	24.819	0.14632	0	40.1713	6.97024	11.2744	142.783	14.0926	4.45649	15.7309	6.81794	48.1722	11.1358	6.15409	15.0634	23.3163	0.734445	0	1.47511	0	0	10.6051	118.13	15.3877	4.86601	15.4711	5.73913
11	0.239144	0	0.0971678	0	32.9219	6.05521	0.125016	1.50558	5.118	56.2962	11.4225	4.03846	9.15647	4.03846	6.1321	0.072718	22.1801	6.3352	34.2667	1.20475	0	51.6417	27.6429	16.6085	159.391	18.35	5.80278	22.4112	10.8057	51.2152	28.8159	2.34439	23.7878	13.6206	0.230202	0	3.52243	0	0.361003	12.3898	130.52	17.2812	5.4648	17.8545	6.92496
12	3.61956	0	0.575435	30.0611	22.2832	5.50603	0.0143544	16.2973	9.79462	66.0909	11.601	4.10158	13.8962	4.10158	10.2648	1.928	28.957	5.75293	39.5476	0.649025	0	54.2683	27.1981	18.7295	178.121	19.5983	6.19753	24.9271	12.532	7.78185	0.0583626	0.335374	38.0094	5.50606	0.835182	0	3.2556	0	0.0241005	5.58059	136.101	11.7169	3.70521	9.2858	1.87538
13	0.0123785	0	0.536144	30.0611	0.879093	5.04385	0.156359	0.856657	4.6932	70.7841	10.3835	3.67112	8.36432	3.67112	12.1057	0.359852	30.0292	10.1023	28.1692	0.0849276	0	44.7096	3.78965	14.3723	192.493	16.1951	5.12134	19.4936	9.25093	2.97504	1.09721	0.0537944	18.3093	19.8301	1.06681	0	14.153	0	0.364337	5.78496	141.885	8.20191	2.59367	8.37863	3.19129
14	0.3871	0	0.269658	29.1755	3.12974	10.374	0.529365	16.3968	7.53277	78.3168	10.5833	3.74176	11.2745	3.74176	37.7076	0.74117	29.7306	11.2052	48.652	2.06287	0	33.867	41.1395	22.7895	215.283	19.2624	6.0913	28.8808	16.6983	6.63858	1.01718	0.50668	30.7243	12.7344	0.501247	0	12.9209	111.318	0.360604	17.6722	159.558	34.2985	10.8461	28.5183	6.82606
15	0.921452	0	0.272973	0.187081	19.6712	8.3879	0.480723	16.3428	5.78302	84.0999	8.08918	2.85996	8.64297	2.85996	10.4254	0.17069	31.6037	13.1316	45.9945	0.126406	3.01421	42.9028	33.9783	20.1497	235.433	18.5257	5.85834	26.0081	14.2914	43.8505	3.25996	0.351282	19.0689	9.34962	1.73406	0	9.07099	111.506	0	19.8191	179.377	34.9214	11.0431	30.8623	8.77601
16	0.102215	186.273	0.16404	0.434496	7.38073	8.5914	0.227463	16.7149	27.486	111.586	64.4335	22.7807	50.2667	22.7807	4.86485	0.109564	33.6563	9.92024	72.1346	29.9111	0.222146	33.01	37.8063	24.6261	260.059	23.4892	7.42792	32.054	17.1982	13.3956	2.56585	0.248726	35.2288	7.87709	1.18392	0	44.8237	102.184	0	20.7508	200.128	32.72	10.347	31.0977	10.4038
17	3.08296	186.273	0.142732	0.275689	2.53048	8.30684	0.119028	16.6565	27.1734	138.759	64.5345	22.8164	49.9898	22.8164	2.61738	0.127874	29.8689	6.6457	76.1387	29.2741	2.60078	56.9452	9.67269	23.7657	283.824	27.058	8.55648	32.3222	15.2092	2.28566	0.292444	0.353897	23.723	13.012	1.45984	0	3.81494	107.713	1.34182	15.3997	215.527	33.311	10.5339	25.9335	4.86579
18	3.09279	177.391	0.385839	28.8495	1.60322	7.16777	0.119028	0.167669	27.3471	166.106	61.3895	21.7044	49.0516	21.7044	3.18155	0.903584	25.0351	5.23475	65.7704	2.65042	1.22973	37.949	21.3975	18.1502	301.975	22.1712	7.01114	25.1614	11.1391	2.59173	0.00974574	0.11795	26.5101	16.6573	2.78651	0	18.9262	5.22519	0	7.28247	222.81	9.71772	3.07301	10.3555	4.20946
19	3.13738	0.631265	0.208902	0	5.7049	9.44264	0.238933	0.044327	2.42604	168.532	3.48401	1.23178	3.65783	1.23178	4.91114	0.954446	23.6091	6.19543	75.2949	3.15865	0.187859	42.3623	17.1191	19.3103	321.285	25.0793	7.93077	27.2411	11.3796	42.0117	2.77137	0.589062	29.8637	17.0761	3.16221	0	16.2527	5.00423	0.00572426	11.6737	234.483	14.5024	4.58608	16.2598	7.0876
20	0.17208	27.0225	0.515114	0	26.4476	11.1378	0.230271	0.101087	8.20331	176.736	12.046	4.25891	12.4622	4.25891	0.998565	0.0739761	13.1878	5.66017	54.3163	0.641051	1.22886	42.3479	5.65977	13.7905	335.075	20.2266	6.39621	20.1867	7.39428	46.566	0.282141	0.385603	29.1565	12.4837	1.32214	0	15.9428	4.23501	0	11.0374	245.521	15.7416	4.97793	16.0153	6.05946
21	3.33762	0.760959	0.707967	0	6.00483	9.67909	0.109341	0.0697367	2.58369	179.319	3.5572	1.25766	3.84135	1.25766	1.7048	0.147648	3.6893	8.80013	51.0115	0.183551	0	53.879	15.7798	15.0217	350.097	21.8439	6.90766	21.9294	8.11409	62.9464	0.157827	0.50465	31.9853	20.3273	4.37363	0	18.042	4.68141	0.0590823	14.3078	259.829	20.3258	6.42757	20.7353	7.88019
22	2.9686	4.76641	0.544414	0	3.11541	8.39912	0.10774	0.0595834	2.49516	181.815	2.98298	1.05464	3.5498	1.05464	3.54299	0.119109	0.277742	8.13986	84.1419	1.67106	1.30145	70.7142	14.884	20.5325	370.63	32.7701	10.3628	30.8953	10.1697	65.5636	0.0185143	0.16691	21.9647	12.6606	4.27128	0	24.6279	119.827	0.00126897	24.9102	284.739	39.0434	12.3466	37.2568	12.5636
23	0.0800776	37.2859	0.869762	28.4618	30.4722	8.92166	0.0138284	0.0777614	13.2729	195.087	16.0351	5.66928	18.9422	5.66928	1.28551	0.13328	0.430712	9.4383	49.8853	1.26492	0.230482	33.028	31.9709	14.1853	384.815	18.984	6.00325	20.1885	8.18201	56.356	0.307294	0.280061	11.7822	10.6565	8.12014	0	7.5999	6.69372	0.00890622	10.1805	294.919	16.8676	5.33399	15.5145	4.84648
24	0.143029	9.56242	0.131066	0.259851	2.86474	8.81821	0.55362	0.366842	2.83747	197.925	4.02747	1.42393	4.2614	1.42393	5.1805	0.024724	1.37673	12.3703	51.9723	0.241413	0.997782	44.3345	21.9899	15.3876	400.202	20.0064	6.32657	21.7141	9.061	73.0194	0.154035	0.634603	17.53	18.6761	4.65488	0	21.0794	7.99688	0	14.3745	309.294	22.2412	7.03329	21.4078	7.34124
25	0.0236196	0.12932	0.0585213	31.1619	0.744589	7.97391	0.552573	0.220622	5.10813	203.033	10.8683	3.84251	8.95064	3.84251	1.06023	0.116299	7.88568	9.57022	80.4401	0.113848	0.0718916	36.3096	24.1088	17.7419	417.944	26.6744	8.43519	26.177	9.30666	54.4896	2.13339	0.678815	11.8185	18.2321	7.40894	0	16.7795	3.86849	0	11.5409	320.835	16.5519	5.23417	16.7751	6.30676
26	0.0415493	0.196538	0.0505471	5.65163	3.94927	8.73019	0.0288353	0.158296	2.35086	205.384	3.37238	1.19231	3.54317	1.19231	2.32673	0.0196991	8.41964	7.12447	33.5857	0.668889	0.306935	36.1964	11.7428	11.1546	429.099	14.0706	4.44951	15.6041	6.70507	56.67	0.0229841	0.397473	31.7765	23.5171	7.05185	0	21.5262	5.64307	0.00548115	14.6611	335.496	18.7674	5.93476	20.5958	8.7263
27	0.0507119	0.247657	0.135414	0	3.82679	9.56575	0.0401946	0.0602373	1.74084	207.125	3.42243	1.21001	2.95086	1.21001	5.26237	0.123513	18.9548	8.70747	57.0665	0.357151	0.150226	41.42	8.47092	15.6126	444.711	20.3505	6.43541	22.048	9.17714	77.8624	0.076066	0.257018	25.3038	24.0536	7.86826	0	21.0511	103.391	0.00548115	25.9869	361.483	36.091	11.413	37.3999	14.5739
28	0.170606	0.837811	0.636328	0	4.03589	12.1294	0.358424	0.0270875	2.27444	209.399	4.19679	1.48379	3.75823	1.48379	3.13151	0.116493	20.495	8.1379	27.7003	0.729542	0.134674	63.4447	7.77214	14.6291	459.341	20.6866	6.54167	21.1708	8.08747	71.8257	2.677	0.231708	21.2894	5.43075	8.69106	0	26.5323	4.86375	33.3138	17.4855	378.968	22.3716	7.07453	24.5601	10.411
29	0.0556791	0.875618	0.975133	0	3.20386	10.7713	0.0829842	0.126096	2.01133	211.411	3.69682	1.30702	3.31836	1.30702	3.27574	0.0891794	18.3543	9.58466	6.95444	1.04064	0.268907	39.3861	18.5006	10.8283	470.169	12.8806	4.0732	14.9015	6.75509	32.5409	0.169389	0.218924	19.7478	1.79575	6.05988	0	20.8682	108.261	4.74458	19.4406	398.409	33.1461	10.4817	29.9224	8.95893
30	0.0918606	10.7159	0.463242	27.9724	1.67829	12.4937	0.29897	0.15082	6.73315	218.144	9.95596	3.51996	10.2531	3.51996	5.92604	0.067229	15.8661	5.66506	18.7013	1.35582	0.0960246	44.7805	9.7253	11.3537	481.523	14.1874	4.48644	15.8401	6.86727	4.04831	2.07031	0.572348	21.1328	2.94168	8.88749	0	44.8971	108.116	1.80786	19.4474	417.856	34.1261	10.7916	30.239	8.65577
31	0.0786125	0.260207	0.112579	2.23211	0.730719	11.8149	0.489053	0.0998817	1.97726	220.121	4.03852	1.42783	3.40509	1.42783	12.9778	0.308204	40.5134	8.28629	18.8701	0.0995343	0.0347175	52.4848	9.76111	15.9262	497.449	18.7141	5.91792	21.8441	10.0083	3.81664	2.11971	1.14819	15.5965	16.3892	9.70078	0	3.10366	113.523	8.08699	17.3485	435.205	34.285	10.8419	28.1903	6.5066
32	0.154238	0.0670703	1.06461	31.2769	5.77622	12.8392	0.145734	0.0890224	6.42662	226.548	11.0015	3.88962	10.3162	3.88962	8.93874	0.201359	16.0943	7.151	35.9198	0.0998156	0.152583	46.0026	17.0735	14.626	512.075	16.4425	5.19957	19.8255	9.42639	41.5744	0.167927	0.0480649	19.4599	19.1388	12.6836	0	2.499	0.225975	8.59506	10.4393	445.644	13.4359	4.2488	14.6881	6.19048
33	0.0852262	0.155574	0.481388	0.575779	0.610847	12.0849	0.281937	0.137654	1.80166	228.349	4.16007	1.47081	3.27247	1.47081	6.94685	0.203972	15.3882	8.19305	42.4586	0.39979	0.130081	52.6622	8.86335	15.0273	527.102	19.2828	6.09776	21.1251	8.92959	54.5906	0.0667514	2.37842	30.1374	23.4713	9.96347	0	3.23685	0.50433	14.052	13.8401	459.484	17.7543	5.6144	19.4545	8.22571
34	9.46768	0.135228	0.925585	10.0308	1.0625	11.9005	0.285182	0.0921803	4.23746	232.587	5.21428	1.84353	6.08098	1.84353	2.40177	0.0560139	2.32953	11.7943	30.7937	0.064012	0.250044	49.4044	5.23625	11.37	538.472	17.3326	5.48104	16.851	5.88896	40.5058	0.226882	3.36569	30.9523	5.76732	11.6241	0	2.34443	0.54276	6.61026	10.194	469.678	14.0982	4.45826	14.6522	5.7357
35	0.546902	0.172145	0.305783	9.43362	2.43487	10.9885	0.0581923	0.0885987	3.00358	235.59	4.53448	1.60318	4.60676	1.60318	5.07061	0.0300859	4.34976	9.5432	47.6328	0.342926	0.0927675	53.1065	18.382	15.3945	553.867	20.7063	6.54789	21.9424	8.84662	35.5762	0.225258	0.914331	20.206	5.23541	12.5059	0	5.17633	0.241632	6.43959	8.65207	478.33	11.4425	3.61844	12.2705	5.03362
36	0.983568	0.0848169	0.361552	2.16412	9.29631	12.1206	0.525208	0.0285376	3.19559	238.786	4.74645	1.67812	4.87371	1.67812	5.77519	0.142735	14.0055	10.8173	56.1547	0.254957	0.133926	33.5013	19.7791	15.6183	569.485	18.7688	5.93522	21.5535	9.68309	7.89875	0.0851811	2.05008	34.7975	25.53	13.753	0	2.31266	1.21696	12.1552	9.97993	488.31	11.9116	3.76678	13.7467	6.21315
37	0.430577	0.333924	1.50061	2.17692	5.97001	7.19081	0.669937	0.0782143	2.29388	241.08	2.75153	0.972814	3.26669	0.972814	6.78268	0.398464	29.7389	8.50446	43.7892	0.00522486	0.409177	48.1323	19.3692	17.4588	586.944	18.9378	5.98867	23.4475	11.4702	0.454406	0.130799	5.84591	30.0741	13.4155	13.9354	0	3.74543	0.693741	15.4053	8.37006	496.68	9.79952	3.09888	11.4689	5.27118
38	0.675189	0.461222	3.98613	9.03026	8.00375	6.14211	0.45913	0.267979	3.62822	244.708	3.68122	1.30151	4.92973	1.30151	2.27648	0.386232	24.683	10.2607	47.8337	1.16281	1.85457	61.5649	3.75123	17.086	604.03	22.8846	7.23676	24.3227	9.8492	18.5974	0.0448119	6.59409	30.3702	4.81811	14.2239	0	3.35488	1.29469	12.9111	9.22092	505.901	9.81272	3.10305	12.324	6.11787
39	1.02624	0.159422	4.07549	0.616045	4.7482	10.2625	0.318816	0.231919	2.67983	247.388	3.5584	1.25809	3.93791	1.25809	1.61401	0.49827	22.4796	11.7643	45.876	0.228545	0.535681	41.656	4.62138	14.3638	618.394	18.2046	5.75679	20.1205	8.60696	26.5281	0.146313	8.97836	37.2776	9.21233	14.8016	0	1.07177	2.23921	14.8573	11.5113	517.412	12.3817	3.91544	15.4267	7.59582
40	7.91912	0.170716	0.253514	0.137741	33.298	6.97074	0.292896	0.0993769	6.14276	253.531	11.4543	4.04969	10.1925	4.04969	6.14719	0.14581	25.2463	7.95489	50.6146	1.09371	0.900062	38.2126	7.19475	15.2789	633.672	18.4163	5.82374	21.1026	9.45514	5.42324	0.21268	36.4459	32.1083	4.12555	15.519	0	0.791598	1.11062	18.5104	11.4247	528.837	13.6862	4.32796	15.7527	7.09677
41	0.926899	0.285983	0.342281	0.110605	37.5925	13.3284	0.10403	0.245834	6.61707	260.148	13.3186	4.70884	11.3259	4.70884	8.96186	6.20876	29.7559	8.71892	44.122	0.534443	0.958593	55.7965	13.3321	18.7099	652.382	19.902	6.29355	25.0034	12.4163	18.4229	0.0792262	7.81477	31.261	14.4355	15.2046	0	0.542056	1.27082	20.2731	10.9304	539.767	10.7262	3.39193	14.3223	7.53847
42	2.27848	0.591888	0.616539	0.092382	34.3633	3.44096	0.0840081	0.176722	5.20553	265.353	11.8434	4.18728	9.39281	4.18728	10.0861	0.287597	35.9574	10.4532	38.3047	0.338722	1.99672	59.4283	14.9675	19.0911	671.473	20.7692	6.56779	25.6589	12.5233	58.8174	0.307154	4.65752	30.0669	15.0652	16.8856	0	1.55548	0.176933	17.4953	14.5027	554.27	18.567	5.87141	20.3742	8.63134
43	1.24869	0.332055	0.767409	0.411489	36.5482	7.1794	0.0361636	0.0292714	5.81908	271.172	12.6426	4.46984	10.2889	4.46984	9.04322	2.15633	32.7875	11.698	38.2608	0.0791801	1.91559	50.512	21.5339	18.6652	690.139	18.1849	5.75058	24.4157	12.9146	18.3362	0.257036	11.83	29.062	15.7764	13.2324	0	0.906661	0.299684	13.9223	10.3623	564.632	9.80815	3.10161	13.4639	7.26066
44	0.321668	0.419829	0.124062	0.495264	29.8796	5.16242	0.0656892	0.0180645	4.56082	275.733	10.3756	3.66834	8.22917	3.66834	5.48017	0.103376	26.1418	11.3961	40.8569	0.0214994	0.983445	43.1872	31.2955	17.7184	707.857	17.7926	5.62652	23.345	12.0919	35.8803	0.1556	4.06691	15.37	17.897	21.1429	10.0822	1.51415	0.582967	12.0193	11.8711	576.503	11.2893	3.56998	15.4411	8.30115
45	5.62221	0.732725	4.6649	0.896831	39.5558	8.78253	0.0606433	0.0741177	7.54872	283.282	13.313	4.70685	12.2556	4.70685	8.36608	0.0229869	33.3143	7.6134	35.124	0.0613285	0.980975	49.9134	21.5664	17.4403	725.297	18.342	5.80025	23.2406	11.6401	0.971533	0.0910197	13.5598	4.41123	9.74385	33.38	0.391853	3.71689	0.20799	19.1367	8.56109	585.065	10.8564	3.43309	11.9942	5.128
46	2.26042	0.175829	0.811733	2.89566	39.3896	11.6189	0.472684	0.106109	7.21637	290.498	13.5454	4.78903	12.0054	4.78903	2.58332	2.84546	28.4704	12.2061	31.5469	1.3647	1.01794	49.8729	6.91493	15.2025	740.5	17.4195	5.50852	20.711	9.694	6.71599	0.130404	9.47845	5.68383	19.0659	10.7863	0.170077	0.283031	0.0292958	4.54369	5.6887	590.753	6.18478	1.9558	7.6445	3.7329
47	2.93014	0.11128	0.792199	3.44396	31.1212	5.18421	0.472684	0.0498086	5.51319	296.011	10.5123	3.71665	9.22984	3.71665	4.10529	0.159715	10.0826	8.59767	51.3318	7.36973	0.0782905	50.8563	2.8035	15.0428	755.543	20.7346	6.55686	21.5996	8.48591	20.9698	0.0388872	9.58294	4.44011	16.9534	17.2184	0.63807	2.21698	0.140106	6.01161	7.82103	598.574	7.92302	2.50548	10.3265	5.31555
48	1.73074	0.438997	4.1393	0.0684791	41.0076	5.90344	0.0938056	0.0419784	6.67804	302.689	14.041	4.96423	11.6423	4.96423	6.98694	0.118353	8.35759	9.16219	59.4015	0.94976	1.99455	41.5695	20.4327	16.5526	772.095	20.663	6.53421	23.0868	10.0184	6.54141	0.0692931	16.1238	37.6339	9.89395	22.0525	0.833198	0.977479	0.224017	4.60871	9.89583	608.47	12.2336	3.86861	13.7644	6.02722
49	2.96553	0.314539	6.08698	0.390482	34.9715	5.39647	0.103698	0.0957827	6.29062	308.98	11.8422	4.18686	10.4775	4.18686	4.46302	0.0553471	8.19335	9.11377	82.2451	0.701125	0.568793	42.3981	15.2433	18.1091	790.204	27.4173	8.67013	26.7792	9.43897	8.40193	0.487212	19.2888	9.47032	2.14227	19.5032	0.590249	1.04718	1.39041	17.1894	7.9511	616.421	8.05669	2.54775	10.4988	5.40335
50	2.70166	0.0371485	7.24734	0.0619952	12.3591	7.06758	0.0297334	0.0835397	3.69851	312.679	4.67672	1.65347	5.35198	1.65347	5.12257	0.0869662	19.4478	11.4454	50.8612	1.72917	1.36889	46.2938	13.1493	16.6117	806.816	19.2343	6.08243	22.6941	10.5292	19.9553	27.348	9.38354	16.1733	10.5636	15.1039	0.180717	1.51274	1.43657	21.9431	12.3601	628.781	9.39054	2.96955	15.3296	9.39053
51	7.14798	0.396783	5.30313	0.0818756	19.4848	7.42698	0.0589938	0.248875	5.01868	317.697	6.68438	2.36329	7.38196	2.36329	2.96169	0.140871	26.0388	8.92505	66.351	0.0431142	1.44166	56.9025	21.2912	20.4551	827.271	25.2401	7.98163	28.4367	12.4735	16.2486	0.802995	20.8211	21.2361	14.658	24.9087	0.369377	0.929175	0.152972	9.114	10.9241	639.705	9.86115	3.11837	14.0425	7.80573
52	3.06633	0.479763	5.36071	0.0232939	36.4966	9.91039	0.71223	0.206676	7.032	324.729	12.384	4.37841	11.4104	4.37841	1.52744	0.0349978	22.383	7.61823	51.6251	1.48653	0.326596	54.1157	23.8405	18.1065	845.378	21.723	6.86943	24.9759	11.237	20.5816	27.8239	18.241	22.6182	11.5086	11.9692	0	1.38636	1.19656	1.03055	11.6356	651.341	10.3727	3.28015	14.9157	8.35545
53	2.67036	0.356252	4.3976	0.0823053	19.2126	9.56064	0.847762	0.333337	4.68261	329.412	6.68205	2.36246	7.04507	2.36246	3.24148	0.0526258	20.7764	7.2634	84.6866	0.186686	1.27755	53.7057	21.0623	21.3614	866.739	29.3461	9.28005	30.6415	12.0814	19.7188	0.247725	13.0711	17.5277	6.42965	11.002	0	0.982418	0.318867	12.4784	8.17767	659.519	7.58204	2.39765	10.5753	5.78001
54	2.73958	0.210971	0.89776	0.231142	8.399	7.9077	0.0993472	0.048404	2.56674	331.979	3.56152	1.25919	3.82593	1.25919	6.13476	0.0479431	10.3696	13.9199	63.64	0.197919	1.08184	30.7575	8.80029	14.9944	881.733	20.5857	6.50977	21.5042	8.48465	1.71066	0.498712	17.5171	17.9198	6.10384	12.2008	0	2.09055	0.0366389	15.3176	7.33957	666.858	7.58337	2.39807	9.73764	4.9415
55	45.904	0.305284	5.25194	0.630847	7.74741	10.1944	0.0939435	0.122726	8.78132	340.76	15.5027	5.48102	14.2623	5.48102	2.56185	0.048099	29.1651	8.75753	80.2243	1.20684	0.0536625	40.1511	7.86404	18.8925	900.626	27.002	8.53879	27.4313	10.3537	8.09707	0.196734	14.8586	20.254	5.4737	17.6809	0	1.0807	1.58974	18.2823	8.75137	675.61	8.24117	2.60609	11.3575	6.14529
56	46.2795	0.56441	5.14973	0.313536	2.10312	10.8379	0.112274	0.232872	8.19917	348.959	15.8243	5.59475	13.7939	5.59475	2.72519	0.0693597	13.5049	10.516	74.107	1.60205	0.152716	45.2603	10.8361	17.6415	918.267	25.3962	8.03099	25.6725	9.61052	7.11322	0.0523272	13.4204	24.5687	24.39	8.36759	0	2.71426	26.5447	27.4459	13.4617	689.071	11.3152	3.57819	17.0399	9.88352
57	3.0783	0.114546	0.540151	0.118412	3.17809	10.3806	0.117384	0.166095	2.2117	351.171	3.55689	1.25755	3.46925	1.25755	2.0913	0.999041	2.50486	4.69581	42.5368	0.673715	4.76662	46.2235	26.843	14.5927	932.86	18.7312	5.92334	20.5161	8.6694	1.13454	22.3279	9.29187	27.7564	14.0499	32.9623	0	1.97788	26.4965	26.9475	16.2945	705.366	12.5501	3.96868	20.2632	12.3258
58	0.0872553	0.358011	0.720208	0.0640876	10.6899	8.37367	0.255579	0.102599	2.58141	353.752	4.33947	1.53424	4.11565	1.53424	1.83492	0.0672419	1.82181	6.10754	14.7689	0.75461	2.35849	47.5575	5.45292	8.96933	941.829	15.1478	4.79017	13.7595	4.17916	6.29743	22.3611	3.04721	24.1611	18.4703	15.4409	0	2.03868	0.501467	6.70338	9.90216	715.268	9.31611	2.94601	12.8482	6.95614
59	19.7751	0.066457	0.415044	0.059278	7.02005	6.99364	0.0980743	0.252578	4.33503	358.087	6.96071	2.46098	6.79601	2.46098	3.16273	0.123405	0.746807	9.58882	7.34043	0.946287	0.61946	49.1692	9.81094	9.05645	950.886	15.5458	4.91601	13.9725	4.14044	8.83652	22.2192	9.71596	31.6946	9.53609	15.1841	0.149522	2.622	0.987767	27.0807	12.8026	728.071	11.0271	3.48708	16.2897	9.31556
60	19.7991	0.554272	1.82322	0.0859984	3.88021	9.07415	0.0896393	0.338323	4.45561	362.543	6.91109	2.44344	6.89905	2.44344	4.38013	0.0230421	0.225287	7.79071	13.3838	4.76337	0.805786	53.9074	14.5338	11.0904	961.976	16.9288	5.35335	16.4437	5.73702	6.82082	0.279046	10.4705	31.3616	3.99983	23.9891	0.656315	3.70065	0.856333	10.7806	9.29148	737.362	10.5358	3.3317	12.6232	5.95978
61	0.0378587	0.28688	0.148763	0.0497467	1.14144	10.2041	0.096193	0.014465	1.49743	364.04	3.53767	1.25076	2.74819	1.25076	7.66562	4.80226	0.106905	10.2787	3.56429	0.315114	1.47634	66.3592	11.5436	11.7902	973.766	20.8812	6.6032	18.3934	5.18702	3.73954	0.0701915	14.8143	31.2592	12.3906	21.6165	0.964588	1.30985	1.52792	17.7346	10.5427	747.905	10.7466	3.39836	13.9411	7.14437
62	0.017804	0.238961	0.516554	0.253233	4.70312	16.2639	0.43394	0.0646989	2.81153	366.852	5.65657	1.9999	4.81142	1.9999	9.28411	2.9381	0.0948097	9.82591	9.45145	0.18648	0.58643	19.8179	3.1942	6.15327	979.92	6.55058	2.07148	8.22474	4.08179	3.31817	0.142797	10.8163	32.5332	11.7383	23.6033	0.313816	0.432443	0.0688622	10.18	9.31472	757.22	11.1436	3.52392	12.8386	5.7908
63	19.6102	0.510046	0.0682465	7.16774	3.27983	8.88372	0.457807	0.217568	5.02439	371.876	6.80525	2.40602	7.43041	2.40602	7.76489	0.395113	0.263268	11.8271	4.90843	0.0523713	1.51106	25.3804	0.831672	5.88159	985.801	8.36881	2.64645	8.52804	3.23514	13.8197	23.6969	13.1713	33.7352	6.19494	20.5088	0.149522	1.36532	1.47955	14.8969	12.9018	770.121	10.9772	3.47129	16.3731	9.43052
64	0.0580329	0.506594	4.32	7.44677	3.93377	7.79718	0.190923	0.0801835	3.04168	374.918	3.30963	1.17013	4.21181	1.17013	9.01608	0.0979674	0.133963	10.0807	0.901026	0.635797	0.431764	27.7045	6.97083	6.21918	992.021	9.03028	2.85563	9.07481	3.36355	16.4479	0.394611	10.2403	28.8752	4.8978	5.23654	0.151954	4.33959	1.5075	16.9956	8.9087	779.03	9.29198	2.93838	11.8471	5.97032
65	0.0845029	0.245832	4.33521	0.0950198	1.83023	8.63874	0.172027	0.0510484	1.93158	376.849	3.09452	1.09408	3.02566	1.09408	10.3824	0.181887	0.201529	16.537	3.48081	1.24416	0.257129	31.1204	6.55455	7.77332	999.794	10.3844	3.28385	11.0572	4.48947	18.2893	23.6927	9.94715	27.8133	18.321	10.2433	0.00899029	4.44543	0.0161507	16.2027	12.898	791.928	9.58968	3.03252	15.9305	9.86548
66	0.0811037	0.17427	1.10694	0.0985499	35.6686	6.6027	0.00348486	0.163167	5.48735	382.337	12.3996	4.38393	9.87128	4.38393	6.48785	0.323249	0.456856	6.5046	10.0916	0.890036	0.86161	36.1847	3.46698	7.25194	1007.05	11.3805	3.59883	10.8508	3.65311	9.60095	23.8964	10.0205	34.6428	18.9056	11.3232	0.146135	1.48577	0.114677	9.55696	11.9693	803.897	11.1072	3.5124	15.4817	8.4569
67	0.0323372	0.0436468	2.01334	0.117522	33.3022	5.24847	0.0970454	0.0257517	5.11004	387.447	11.5373	4.07905	9.18909	4.07905	1.1474	2.16967	0.057243	3.80504	10.8149	0.996753	6.73981	54.2671	5.9168	9.54608	1016.59	17.116	5.41256	14.9586	4.13352	4.64133	0.57986	4.88648	23.4432	10.4257	15.1801	0.151954	0.352266	0.741368	2.1045	6.25068	810.148	7.80944	2.46956	8.72024	3.78111
68	0.152621	0.346546	1.76601	0.0301719	34.2076	5.25017	0.0131349	0.228602	5.24936	392.696	11.8357	4.18457	9.43392	4.18457	8.67843	1.4546	0.586315	6.8871	26.1801	0.521006	8.2368	60.3811	4.58797	13.057	1029.65	19.4013	6.13522	19.1923	6.92183	17.4296	0.533777	1.92915	50.9529	7.46895	21.3123	0.285648	1.45203	0.753306	10.1575	11.2275	821.376	15.8442	5.01038	16.2379	6.21713
69	0.432598	0.272332	1.37964	0.064257	29.6816	3.66549	0.266193	0.360664	4.51535	397.211	10.2379	3.61963	8.13498	3.61963	3.27444	0.280561	0.149541	3.8919	49.6274	4.95106	0.664875	48.0429	13.1565	13.7821	1043.43	20.2654	6.40848	20.1906	7.37365	4.02272	0.0306844	9.4273	9.46492	1.34242	19.2298	0.397954	0.141995	0.794589	15.8828	6.07352	827.449	7.07442	2.23713	8.31064	3.83639
70	0.0590632	0.0198633	0.602114	0.0419299	15.9533	5.74471	0.336363	0.0708115	2.85352	400.065	5.64238	1.99488	4.8484	1.99488	4.64641	3.74721	0.355388	4.06388	37.8595	0.256281	1.4029	45.65	1.90118	11.0981	1054.53	17.5595	5.55279	16.6509	5.54529	2.32561	6.92912	10.3398	20.3079	5.62782	19.548	0.0202641	2.24347	0.0340259	14.0918	8.14678	835.596	7.64819	2.41857	10.5654	5.72821
71	0.0542577	0.311751	0.19116	8.7748	26.5922	7.14447	0.0432589	0.215903	5.41598	405.481	9.26367	3.2752	8.69118	3.2752	8.16696	3.52325	0.160583	11.2471	49.8375	4.11641	0.929284	48.0957	5.60516	14.6313	1069.16	19.7647	6.25015	20.8815	8.38117	2.89957	0.251092	7.14772	28.7803	11.4946	22.6509	0.00399329	13.1753	0.2328	14.8028	10.1439	845.74	9.98239	3.15671	13.3006	6.9872
72	0.08073	0.128025	2.9599	1.37581	32.225	8.24562	0.165359	0.391195	5.69645	411.177	11.0693	3.91358	9.61003	3.91358	9.06234	0.765476	0.195862	12.3321	33.9776	4.59831	0.871633	51.3668	12.1866	13.9285	1083.09	17.508	5.53651	19.465	8.39201	18.5127	7.01258	8.33142	18.0153	36.3234	15.9035	0.399339	10.1975	0.652391	18.9537	13.4302	859.17	10.6369	3.36368	16.7939	10.0665
73	0.0582843	0.193844	3.09551	7.41764	33.1203	7.56886	0.629577	0.0913712	6.52192	417.699	11.2059	3.96189	10.4838	3.96189	6.87607	1.57828	0.0409196	8.8018	33.027	4.64098	0.635432	51.3355	5.49735	12.4926	1095.58	17.681	5.59122	18.0838	6.90137	15.301	25.8136	11.8274	17.7486	8.40048	19.9917	0.403193	1.01888	0.710625	2.55985	10.3775	869.547	9.17076	2.90005	13.2776	7.47748
74	0.0715016	0.365967	0.229526	0.287177	40.1802	7.39602	0.620076	0.249414	6.17499	423.874	13.9634	4.93679	11.1118	4.93679	9.04141	2.51633	0.193379	10.6652	51.3167	0.608356	0.675971	33.0299	8.68957	12.9708	1108.55	17.6367	5.5772	18.548	7.39356	23.3028	0.488007	6.06903	19.8738	5.80559	21.738	0.403193	0.84799	0.745478	3.14426	8.24181	877.789	9.50645	3.0062	11.248	5.23561
75	0.290236	0.568495	0.247891	0.551386	46.5233	5.42291	0.10147	0.0276605	6.71667	430.591	16.1851	5.72229	12.439	5.72229	9.68877	2.78899	0.513913	8.60256	47.1025	0.203804	1.45897	30.8022	17.6623	13.2027	1121.75	16.1581	5.10964	18.3123	8.09303	9.26689	4.03708	8.53489	20.7967	12.8172	20.3279	0.18866	7.94673	0.103832	13.777	9.77969	887.569	7.31516	2.31326	12.0929	7.46643
76	0.130714	0.280219	0.514526	0.502706	31.1598	7.21011	0.174566	0.1006	5.00916	435.6	10.842	3.83322	8.84237	3.83322	10.9479	0.153369	0.551711	3.70351	53.1268	0.352183	2.64847	27.6561	11.5128	12.2948	1134.05	17.6793	5.59067	17.8854	6.70409	8.0857	6.57088	13.6785	21.5504	17.7926	18.6322	0.18866	5.06609	0.184245	13.6863	10.5436	898.113	7.63905	2.41568	12.9592	8.12788
77	0.06917	0.978604	0.180832	0.0573014	29.8123	5.89532	0.178117	0.0911792	4.65785	440.258	10.3579	3.66207	8.31992	3.66207	13.0749	5.14651	0.361215	2.54961	53.2844	0.335263	1.14893	40.2844	6.07909	13.5849	1147.63	19.505	6.16803	19.753	7.41689	14.9909	0.159676	8.31621	8.99713	9.39743	18.6782	0	2.6668	0.273431	12.5806	7.60604	905.719	6.65822	2.10551	9.71155	5.50052
78	0.0530139	0.0829283	0.436761	0.109992	18.3141	2.81907	0.00873864	0.121174	2.74322	443.001	6.3626	2.24952	4.99274	2.24952	18.1687	5.02572	0.129276	1.26607	51.8918	4.52453	0.148808	56.6257	4.24663	15.7808	1163.42	22.5095	7.11814	22.8989	8.66267	1.96404	0.392764	9.0758	8.26931	7.55381	14.3132	0	4.92591	0.147344	4.05706	5.06992	910.788	4.71871	1.49219	6.56211	3.57774
79	0.126168	0.226816	0.512456	0.127456	17.1185	5.38833	0.444014	0.15712	3.01261	446.014	5.97661	2.11305	5.12566	2.11305	12.671	5.5416	1.04734	5.78641	62.9256	4.57247	0.30954	46.6678	11.7174	16.8044	1180.22	22.3052	7.05353	23.8579	9.75082	2.83566	0.299635	9.72182	9.50402	1.4705	8.3295	0.18866	5.46446	0.12848	16.4294	5.43721	916.226	5.46421	1.72794	7.16515	3.70928
80	0.06848	0.290427	0.704713	0.13747	15.3855	7.77209	0.45181	0.0434778	3.10675	449.121	5.61522	1.98528	5.09202	1.98528	14.1864	2.41842	1.57468	5.79397	91.9322	4.57812	0.504868	52.6377	16.5738	21.1334	1201.35	31.1082	9.83727	30.9706	11.2961	14.6267	0.145356	16.2994	6.97459	3.50403	11.1884	0	1.29873	0.064153	9.14222	6.32436	922.55	6.24528	1.97493	8.29929	4.34943
81	0.0867713	0.86204	3.25857	0.36173	17.3426	8.43799	0.512701	0.103193	3.8707	452.991	6.1398	2.17075	6.04145	2.17075	6.74246	4.29138	0.796958	12.4082	49.3775	0.155237	0.150739	48.9627	20.8064	15.9657	1217.32	19.9774	6.31741	22.2831	9.64832	19.2789	0.267082	13.9154	8.83734	2.16239	10.3593	0.565981	9.17718	0.0811093	15.807	8.04517	930.595	7.01298	2.2177	10.2629	5.82747
82	0.241164	0.307796	2.97923	0.248811	9.33967	7.48001	0.146359	0.0421906	2.59815	455.589	3.7472	1.32484	3.92299	1.32484	6.25441	0.589713	2.13488	9.07428	36.462	0.100078	0.227282	51.9315	18.6707	13.9383	1231.26	18.5502	5.8661	19.8044	8.07222	24.0698	24.252	11.3192	10.3058	3.93059	17.1708	NA	12.5018	0.041986	15.4649	13.2285	943.824	8.1597	2.58032	15.8089	10.6482
83	0.143829	1.41226	0.241927	0.0726166	1.36815	9.84135	0.556297	0.0531664	1.7112	457.301	3.33144	1.17784	2.88904	1.17784	7.43177	0.388478	5.0365	3.5123	8.13023	0.0445632	0.344591	48.4462	3.42648	8.52901	1239.79	15.2618	4.82621	13.3552	3.7028	30.6047	24.0866	12.2784	15.7516	7.65864	13.9129	NA	4.01071	0.673892	14.1373	13.6794	957.503	9.3553	2.95841	16.6378	10.721
84	0.0721903	2.02073	0.291057	0.0377627	5.18706	6.03436	0.360421	0.0749604	1.75982	459.06	2.47426	0.874782	2.6346	0.874782	0.528281	7.06027	8.96425	6.22856	18.7794	5.06394	0.0997175	50.833	16.3409	12.6554	1252.44	15.6413	4.9462	17.6016	7.70917	2.76614	24.0019	5.12408	5.71572	4.06085	11.8949	NA	1.87569	0.735454	1.79842	6.44146	963.945	7.36978	2.33053	8.77199	4.11093
85	0.329739	0.905543	0.44893	0.00250823	1.20557	8.11421	0.311067	0.259756	1.44717	460.508	2.72119	0.962085	2.40925	0.962085	0.918044	3.55153	8.16806	7.6652	52.0884	4.78333	0.328374	29.3054	8.82038	12.8476	1265.29	17.052	5.39232	18.24	7.45532	0.27476	24.0985	12.2397	4.95051	17.7991	9.16062	NA	9.285	0.0753941	0.722497	8.73401	972.679	8.33703	2.6364	11.3704	6.09761
86	0.461116	0.825855	2.97883	0.0606366	3.04855	8.84908	0.660909	0.136607	2.1277	462.635	2.96673	1.0489	3.17659	1.0489	1.91485	1.17952	13.2057	7.5498	52.2225	5.15624	0.253628	39.8668	4.5864	13.9928	1279.28	18.8364	5.95661	19.9494	8.03622	0.831902	0.0994478	4.76509	23.5639	10.3953	11.4948	NA	12.9284	0.155455	12.6454	8.54219	981.221	7.81994	2.47288	11.0151	6.06931
87	0.42418	0.0968642	2.55689	0.150309	0.339605	7.57544	0.561799	0.0663769	1.47143	464.107	2.59811	0.918571	2.39	0.918571	9.37617	0.880015	9.76737	3.46015	72.6367	0.864945	0.122067	49.929	4.90335	16.8822	1296.16	26.0403	8.23467	25.1169	8.64752	1.6879	0.155323	5.7155	24.2325	9.12266	9.18466	NA	4.69995	0.204153	14.7517	7.75048	988.971	7.82184	2.47348	10.224	5.277
88	0.40645	0.446838	3.11371	0.0877447	0.355071	9.55855	0.0784092	0.108404	1.7694	465.876	3.30652	1.16903	2.93843	1.16903	8.00747	0.820965	8.37655	4.10541	72.4146	5.01328	0.0677176	50.9879	18.1156	18.6566	1314.82	25.5346	8.07476	26.7314	10.5818	13.9681	0.1848	13.2035	30.9032	9.9238	16.4904	NA	1.72098	0.806167	7.82365	10.5583	999.53	9.72382	3.07494	13.6332	7.48335
89	0.216493	0.180195	1.69766	0.288308	0.655694	7.36708	0.925853	0.0626106	1.42424	467.3	2.4606	0.869953	2.29419	0.869953	4.36731	1.78509	12.4937	5.92796	66.6703	0.668748	0.108226	54.479	26.3846	19.2094	1334.03	25.0049	7.90725	27.1167	11.3022	2.00858	19.2243	9.64688	26.5854	7.45369	15.9637	NA	3.2872	0.443084	2.26896	9.65353	1009.18	9.09179	2.87508	12.5286	6.77846
90	0.118143	0.156875	1.67178	0.0902311	0.333536	8.33165	0.632689	0.134314	1.43365	468.734	2.83712	1.00307	2.43672	1.00307	10.0986	1.68471	11.2663	9.27513	90.3931	0.097923	0.02916	57.3536	17.3992	21.9553	1355.99	31.1098	9.83778	31.7931	12.1175	22.5209	18.98	9.81817	34.0512	6.25219	20.952	NA	3.77119	0.121602	1.24461	13.0791	1022.26	11.6061	3.67017	16.7493	9.40893
91	0.151197	0.0960571	0.816995	7.5843	0.629432	10.0541	0.56027	0.0648378	2.49465	471.229	3.96834	1.40302	3.89767	1.40302	3.25181	1.39955	6.21157	4.73735	39.7947	0.57694	0.242124	21.7484	16.168	10.4589	1366.44	13.264	4.19443	14.6534	6.26451	11.4502	26.3974	3.41904	34.7359	3.21457	18.2489	NA	2.27557	0.035488	9.56617	12.1492	1034.41	12.0302	3.80429	15.9535	8.34496
92	0.320872	0.162358	0.382985	0.0979776	0.671186	10.4151	0.191835	0.239497	1.56023	472.789	3.5823	1.26653	2.82676	1.26653	4.77639	2.45659	11.4161	7.07312	85.8564	0.960544	0.137041	35.8785	18.7709	18.5917	1385.04	27.6365	8.73943	27.3312	9.8523	38.9773	24.1575	6.93814	29.6187	2.10766	22.539	NA	10.3832	0.150428	13.86	16.5258	1050.94	13.1467	4.15736	20.6831	12.3684
93	0.223312	0.0578669	4.0837	7.50363	9.87966	11.0942	0.282832	0.0905364	4.15197	476.941	4.71927	1.66852	5.82048	1.66852	6.48875	19.752	16.6968	5.28855	50.1385	0.0631589	0.203297	39.7327	28.734	18.5664	1403.6	17.8705	5.65115	24.2176	12.9153	14.2458	1.38606	0.637797	25.9095	3.54872	19.5275	NA	7.23328	0.1637	13.3531	9.55616	1060.49	9.21453	2.91389	12.4701	6.64227
94	0.0386868	0.175591	0.477606	0.0831187	2.91763	9.45765	0.418093	0.15878	1.71589	478.657	3.27049	1.15629	2.87219	1.15629	4.62483	4.35588	14.327	10.1974	66.1123	4.67636	0.20868	7.61164	20.0821	14.6885	1418.29	20.1923	6.38536	21.0738	8.3031	43.5277	2.46128	0.823072	22.9509	4.34789	23.7687	NA	11.5	0.637349	7.92352	13.1045	1073.6	14.413	4.5578	17.6623	8.54669
95	0.078369	0.199944	0.0955141	0.0253081	3.69239	8.4906	0.617756	0.130769	1.66633	480.323	3.0229	1.06876	2.73509	1.06876	8.22759	3.6651	9.32954	5.41399	52.4296	0.611837	0.22918	9.40219	23.6325	12.5491	1430.84	16.4938	5.21579	17.7648	7.33327	45.056	4.7729	7.13625	24.3486	2.36421	16.3377	NA	1.85846	0.556545	8.02647	12.273	1085.87	14.4985	4.58484	16.8579	7.68818
96	0.00785642	0.0272499	4.11389	0.0501124	4.91175	8.99627	0.0992173	0.152032	2.2948	482.618	3.37829	1.1944	3.4892	1.1944	4.74713	0.517396	18.2819	9.51647	49.6984	3.85403	0.198162	9.9398	16.0371	12.5323	1443.37	15.3088	4.84108	17.3733	7.69118	6.36677	2.01772	29.6263	13.0459	2.43757	9.86241	NA	5.84411	0.173789	27.5931	10.7742	1096.65	10.8774	3.43974	14.2139	7.33445
97	0.284127	0.167201	0.401059	0.0367772	3.74225	6.87403	0.293643	0.181681	1.4976	484.116	2.4987	0.883424	2.38102	0.883424	3.84645	0.547004	13.1169	9.90212	71.2496	0.469128	0.244499	10.9648	22.392	14.7481	1458.12	22.4334	7.09407	21.8421	7.65399	18.3369	1.42723	2.70244	21.5755	2.29996	22.1845	NA	2.57177	0.230119	9.3842	8.96807	1105.61	9.21561	2.91423	11.8823	6.05384
98	0.470188	0.124283	0.665613	0.081667	3.62094	6.521	0.248786	0.241132	1.4967	485.612	2.34582	0.829372	2.32607	0.829372	2.23285	1.24862	8.99258	5.69608	62.4	5.17383	0.346732	9.13876	20.2019	12.8257	1470.95	19.5309	6.17621	19.0019	6.64949	46.2455	20.8176	4.48226	26.7959	8.6815	25.2237	NA	6.60663	0.167124	2.62517	15.7384	1121.35	15.1782	4.79978	20.5382	10.9386
99	0.165039	0.191141	0.426798	0.201931	6.33003	6.31034	0.232806	0.0935779	1.74396	487.356	2.82611	0.99918	2.74314	0.99918	2.54681	1.33295	10.4968	8.09476	60.8736	4.64833	0.234047	2.56612	13.5776	11.5968	1482.54	19.0125	6.01228	17.6091	5.5845	50.787	0.16976	30.8701	17.3438	13.2585	6.30353	NA	5.78665	0.209344	7.04638	14.6417	1135.99	16.5922	5.24692	19.8886	9.39475
100	0.090117	0.0489493	1.02383	0.161147	6.4864	0.729837	0.316769	0.177793	1.12936	488.486	2.19152	0.774818	1.90417	0.774818	2.02015	1.38085	7.47753	11.5642	83.7364	4.85087	1.10204	12.9808	23.1232	16.4707	1499.01	26.2054	8.28689	24.7576	8.18378	48.9638	9.85305	5.45858	20.1061	18.5686	4.83625	NA	2.82995	0.330223	3.5627	12.7233	1148.72	15.2506	4.82267	17.5459	7.90058
101	0.136449	0.0274759	3.39331	0.0612961	6.01211	0.180418	0.348761	0.160192	1.29	489.776	2.22165	0.785473	2.07547	0.785473	3.30553	0.861325	6.82332	1.9001	90.8898	0.0126182	1.06595	11.55	23.7167	15.5695	1514.58	29.2364	9.24536	24.8148	6.32412	30.9876	10.7498	1.08731	24.3187	7.40122	5.15653	NA	1.92193	0.341226	20.3422	11.3674	1160.08	11.2049	3.5433	14.9107	7.82409
102	0.130131	0.299418	3.37678	0.0223007	4.06534	0.176516	0.15495	0.166013	1.04893	490.824	1.66121	0.587327	1.63626	0.587327	3.93231	1.56684	6.25566	5.90956	55.2887	5.3095	0.321711	29.5356	21.1099	14.3589	1528.94	18.1642	5.74401	20.1029	8.61485	6.92858	0.20972	0.258996	20.8771	15.8825	7.73662	NA	1.98592	0.515612	44.3567	10.9724	1171.06	14.5097	4.58838	15.5608	6.38403
103	0.159847	0.133281	0.352321	0.137069	0.712028	0.135399	0.096202	0.113593	0.229967	491.054	0.210655	0.0744776	0.304445	0.0744776	2.96214	0.570932	7.83148	10.3865	17.809	4.50044	0.5015	33.5985	2.08158	8.91579	1537.86	10.8036	3.41641	12.3322	5.49938	44.2398	0.344136	0.821871	19.4516	5.75351	6.7628	NA	4.11323	0.255342	6.71543	9.82864	1180.88	14.1766	4.48305	14.3117	5.34559
104	0.0709553	0.151226	3.77399	0.132758	2.09555	0.0564802	0.806944	0.179207	0.908389	491.963	1.35039	0.477437	1.38583	0.477437	2.62569	1.239	10.3065	3.90306	65.1516	0.459884	0.435647	40.9044	1.64715	14.0748	1551.93	23.0976	7.30412	21.3789	6.77065	26.596	0.10264	0.45118	20.3981	6.82484	1.71974	NA	3.13003	0.659619	9.42798	7.70113	1188.59	9.60815	3.03836	10.7395	4.66276
105	0.249358	0.347627	5.4535	3.59322	2.43701	0.254723	0.712237	0.0666279	1.63929	493.602	1.99472	0.705241	2.34453	0.705241	0.71539	0.909096	2.33685	5.42109	44.1129	0.216673	0.463196	54.844	2.3801	12.3777	1564.31	21.2634	6.72408	19.1018	5.65362	6.3697	2.15484	0.463524	21.7431	17.6136	0.0863621	NA	4.11624	0.546237	11.7487	7.2047	1195.79	8.03542	2.54102	9.74572	4.66368
106	0.145574	0.115388	1.09533	0.663908	12.3686	0.717445	0.538615	0.350472	1.99942	495.602	4.2021	1.48567	3.48508	1.48567	9.65955	1.28559	4.48491	8.77633	18.2071	0.355686	0.317021	52.711	8.73131	11.6143	1575.92	16.4487	5.20155	16.8158	6.41273	2.42679	2.00621	0.405211	15.474	8.57263	0.100589	NA	1.92629	0.0714671	5.20228	4.02061	1199.81	5.10288	1.61367	5.63428	2.40694
107	0.100259	0.338362	4.41207	0.445894	6.88414	0.149562	0.646315	0.209598	1.64827	497.25	2.56155	0.905643	2.55392	0.905643	13.602	0.222098	4.90292	4.71801	84.6356	4.60226	0.165489	34.837	15.6359	18.1468	1594.07	27.1802	8.59512	26.7419	9.55168	35.5274	20.2126	0.719025	20.3313	7.16811	0.357679	NA	2.87424	0.0426534	15.9868	11.4689	1211.28	12.3296	3.89897	15.3678	7.56989
108	0.152395	0.322609	0.515794	0.209484	98.3221	0.15906	0.0411788	0.0993262	12.4777	509.728	34.6867	12.2636	24.7413	12.2636	8.19237	1.52932	12.4677	0.572751	88.9828	4.39313	0.0240355	76.4174	21.923	23.8336	1617.91	34.2241	10.8226	34.6562	13.011	64.9599	9.73527	0.451386	20.1048	10.0856	0.428873	NA	9.83792	0.121704	5.07203	13.4219	1224.7	20.3779	6.44405	19.866	6.97789
109	8.39803	0.640063	4.79656	0.287168	5.25118	0.685356	0.128987	0.0694903	2.5321	512.26	3.18029	1.1244	3.65651	1.1244	3.74046	1.24398	14.0753	3.62236	56.0272	0.308038	0.229975	25.6165	19.7715	13.8484	1631.75	18.3272	5.79557	19.6439	8.0528	55.3129	10.2926	1.04291	25.932	0.224335	3.19396	NA	9.58426	0.584649	3.7173	12.2094	1236.91	18.075	5.71582	17.9253	6.49361
110	0.0575235	0.540372	1.04414	7.27811	3.07807	0.1158	0.0254698	0.225552	1.54563	513.805	2.52937	0.894268	2.4399	0.894268	6.19993	1.15611	11.8173	0.993788	75.2664	0.632278	0.249668	47.1267	8.44403	16.8762	1648.63	26.3981	8.3478	25.224	8.52844	6.33178	2.1641	0.58501	24.56	4.83313	6.36048	NA	1.45423	1.33927	11.2376	6.54062	1243.45	7.56059	2.39087	8.93149	4.14975
111	0.0391371	1.26667	0.0769412	7.20615	6.93671	0.566615	1.15858	0.156182	2.17587	515.981	3.05826	1.08126	3.25713	1.08126	4.03658	0.932961	13.908	9.26687	50.1808	0.59647	0.573592	45.864	12.4683	15.3142	1663.94	19.2468	6.08638	21.4006	9.2278	50.3035	20.2992	0.920957	21.7767	3.47497	2.01096	NA	3.77376	1.91586	9.92369	12.7111	1256.16	16.1862	5.11852	17.8296	7.59254
112	0.102252	0.853587	3.85423	0.191663	8.67714	0.0430366	0.871115	0.0432696	1.82954	517.811	3.0451	1.07661	2.90614	1.07661	1.01054	2.97632	10.9375	9.10667	31.8296	0.436141	0.375896	44.9253	9.63475	12.3592	1676.3	15.6615	4.9526	17.3118	7.40659	31.9937	18.3259	1.65737	25.9474	0.633879	6.11756	NA	8.22068	27.0873	8.53609	14.28	1270.44	11.7908	3.72857	18.0086	10.5514
113	8.38947	0.360445	1.00603	0.275948	22.5519	0.0679957	0.223071	0.0240814	4.11237	521.923	7.97274	2.81879	6.93116	2.81879	0.728867	0.882997	10.4184	6.6102	65.2807	4.78158	0.122044	48.2583	6.29215	15.9306	1692.23	23.776	7.51864	23.4492	8.41194	47.2385	3.40427	2.83612	19.1448	0.244402	12.484	NA	1.52862	26.9965	14.8478	14.3028	1284.75	15.3461	4.85286	19.1556	9.44992
114	0.0334962	0.511656	0.897447	0.078142	9.70398	0.372385	0.0197971	0.0909049	1.46348	523.387	3.34354	1.18212	2.6456	1.18212	3.12611	1.68876	20.8147	4.99155	56.5844	4.93136	0.0481299	49.3343	12.2268	17.0829	1709.32	21.3713	6.75818	23.8411	10.3247	55.1486	0.516534	1.28987	21.4461	6.54837	11.6543	NA	2.19226	3.92144	15.9264	13.1827	1297.93	17.2906	5.46778	18.6504	7.71487
115	8.38972	0.525425	0.0321445	0.135354	9.03987	0.144217	0.114817	0.090466	2.309	525.696	3.96038	1.40021	3.70921	1.40021	0.821517	0.300238	13.559	1.80873	53.5321	0.234518	0.18937	46.503	19.8357	15.1982	1724.51	21.0082	6.64338	21.8416	8.55486	3.31105	0.220642	0.151032	21.7613	9.44626	11.0338	NA	7.20621	3.89367	5.66875	6.96586	1304.89	6.69031	2.11566	9.08152	4.8502
116	0.0817216	0.564273	0.216619	0.0484833	7.89748	0.216295	0.150358	0.21808	1.17416	526.87	2.72114	0.962068	2.13623	0.962068	5.83933	0.741316	1.91193	7.76902	43.3009	0.124097	0.302899	36.5002	21.5076	13.1108	1737.63	16.6641	5.26965	18.3805	7.84116	2.4833	0.438767	0.512189	20.9957	22.7076	15.3224	NA	25.9502	25.3179	5.58817	13.2574	1318.15	10.964	3.46711	16.7245	9.79024
117	0.0791585	0.341685	3.98018	0.137759	7.86488	0.0908552	0.134778	0.0443273	1.5842	528.454	2.8733	1.01586	2.60007	1.01586	0.979013	2.10812	7.98183	4.26724	42.267	0.034187	0.104446	64.1471	19.181	15.6744	1753.3	22.7635	7.19844	22.8729	8.476	9.57517	0.90632	0.376349	22.2896	5.31655	20.5683	NA	25.3482	26.6072	3.5	12.7209	1330.87	10.8808	3.44082	16.1617	9.28004
118	0.064671	0.332753	0.214136	6.4298	7.4214	0.0752813	1.06063	0.00453448	1.9504	530.404	3.10019	1.09608	3.04648	1.09608	0.24803	1.28003	10.2402	5.62832	37.5261	4.75725	0.124534	57.3625	16.234	14.8223	1768.12	19.8298	6.27075	21.0931	8.55158	46.9933	1.51814	1.45142	19.853	2.05044	8.68564	NA	32.7198	24.5416	3.41233	15.6917	1346.56	16.4127	5.19015	20.8819	10.5016
119	0.0510131	0.189712	3.75442	6.95165	5.37637	0.182714	1.33984	0.0337826	2.23494	532.639	2.75772	0.975002	3.20994	0.975002	1.08129	2.89451	10.1285	7.26575	42.1255	4.77129	0.241266	9.90962	19.5881	10.8895	1779.01	13.1195	4.14874	15.0383	6.7408	27.8368	8.66336	1.74652	18.4111	2.33848	10.398	NA	23.9246	24.4792	12.411	14.4677	1361.03	9.6655	3.0565	17.5242	11.4112
120	0.0854783	0.51208	4.3519	0.532124	6.51773	0.112408	0.195591	0.116669	1.553	534.192	2.47105	0.873648	2.42665	0.873648	0.586657	0.482556	16.8588	14.7622	51.0051	4.43253	0.330958	28.1013	12.462	14.3358	1793.35	16.6559	5.26705	19.6028	9.06874	54.572	9.94819	0.21335	5.56195	2.4715	17.6595	NA	5.33288	0.446633	11.0957	11.9224	1372.95	16.9502	5.36013	17.2825	6.56229
121	0.124987	0.498058	0.0252064	0.0441362	2.73289	0.0619335	0.316558	0.0295916	0.47917	534.671	0.926055	0.32741	0.80658	0.32741	0.203123	0.896876	17.4858	7.61682	63.2143	3.79639	0.161771	51.7126	5.63975	16.7475	1810.1	23.8663	7.54718	24.2947	9.20031	60.6069	4.38078	1.26992	9.52557	0.370087	13.9624	NA	0.868836	23.4089	11.2884	13.9646	1386.92	19.0423	6.02171	19.9864	7.94293
122	0.110592	0.980147	0.900105	0.040668	3.42824	0.095338	0.25677	0.0708715	0.735341	535.407	1.15213	0.407339	1.14268	0.407339	2.40821	1.21761	11.2472	10.5833	45.7985	0.475481	0.278584	47.6792	11.3134	14.5557	1824.65	18.835	5.95617	20.5119	8.59956	70.7188	20.3063	0.417546	10.6599	1.57301	10.4063	NA	0.849206	23.759	2.86633	15.7285	1402.65	22.3188	7.05782	22.7863	8.67067
123	0.136249	0.187069	0.103366	0.268683	4.76038	0.0759597	0.093999	0.0447412	0.708806	536.116	1.6386	0.579332	1.28814	0.579332	3.93851	0.933488	1.57637	12.0191	68.7579	0.750519	0.144285	49.3471	17.23	17.1886	1841.84	24.9112	7.87761	25.0662	9.31097	69.9698	20.63	0.813809	14.6235	10.154	12.0818	NA	24.4279	23.3666	5.4984	20.174	1422.82	20.2947	6.41775	26.5917	13.7562
124	0.113668	0.387505	0.329962	5.40525	11.2245	0.0949711	0.0910726	0.0876924	2.21683	538.332	4.07411	1.44041	3.65724	1.44041	1.85477	0.546099	4.14062	7.14014	57.2436	0.898371	0.121322	51.3673	16.1845	15.4996	1857.34	22.605	7.14834	22.648	8.35129	76.7432	0.425712	0.325234	3.87438	9.23026	11.1493	NA	2.0681	24.3631	6.94253	15.0135	1437.84	24.32	7.69066	22.7042	7.32287
125	0.0593773	0.299722	0.458559	1.95047	1.65423	0.140724	0.905818	0.136131	0.700629	539.033	0.734481	0.259678	0.960307	0.259678	2.21979	0.349658	7.8369	4.22239	49.5543	3.69265	0.0737489	38.8536	17.6562	13.8288	1871.17	18.2133	5.75954	19.5883	8.06926	62.8119	0.410625	0.19357	1.17961	11.8014	11.3911	NA	7.62373	0.853657	4.10129	11.1519	1448.99	19.9134	6.29718	17.4491	4.8547
126	0.18822	0.342884	3.39758	6.93673	1.23391	0.355606	0.241777	0.118224	1.60187	540.635	2.4204	0.855741	2.45761	0.855741	1.29921	2.86777	11.8021	6.61322	78.2854	4.22408	0.0744534	55.6498	16.0867	19.6559	1890.82	27.879	8.8161	28.472	10.8398	64.5303	3.27591	1.01232	0.157739	10.4842	16.8735	NA	15.9247	0.803587	16.6527	14.4128	1463.4	20.1015	6.35667	20.7694	8.05611
127	0.0471887	0.871967	4.67232	0.395287	0.433364	0.206125	0.0485433	0.0197947	0.836824	541.472	1.57572	0.557101	1.39392	0.557101	1.21205	2.41272	2.36621	12.933	32.6636	0.055857	0.064883	51.8051	14.7333	13.1385	1903.96	18.0081	5.69465	18.8332	7.44388	71.6808	0.0990809	1.89461	0.235212	13.0701	7.56859	NA	9.65691	0.934236	9.76037	12.7667	1476.17	22.6175	7.15228	19.9189	5.61438
128	0.0481469	0.476962	4.39964	0.213928	1.3382	0.208122	0.145602	0.00768587	0.854786	542.326	1.49487	0.528517	1.3833	0.528517	0.211064	2.48189	4.51843	6.86914	68.3633	3.96229	0.102489	48.4683	9.20262	16.0199	1919.98	24.7163	7.81599	23.8359	8.20396	57.0597	0.20673	0.845092	0.513117	5.18513	0.766859	NA	1.38851	24.7335	16.5069	11.9117	1488.08	19.0179	6.014	17.9257	5.89773
129	0.12639	0.2135	3.75749	6.88521	1.82356	0.0714867	0.920296	0.0580955	1.732	544.058	2.44273	0.863636	2.59564	0.863636	1.51808	2.09764	4.00006	6.43632	97.3737	0.36945	0.0471326	54.6773	15.7977	20.2575	1940.24	33.7116	10.6606	30.918	9.59693	71.6142	0.334782	0.472316	0.197294	7.69786	6.24757	NA	1.65656	25.8803	14.5382	14.2932	1502.37	23.1097	7.30794	21.6012	6.98529
130	0.0618728	0.270447	0.833956	6.7058	1.37183	0.0485233	0.875869	0.0451998	1.27669	545.335	2.24735	0.79456	2.07125	0.79456	1.54951	3.26827	9.46415	6.93206	57.3748	4.13161	0.0607281	49.4153	14.756	16.328	1956.57	21.5633	6.81892	23.147	9.50913	80.938	5.42556	1.67446	0.823647	9.91846	11.0255	NA	0.494684	25.6295	5.38737	15.7019	1518.07	25.6686	8.11712	23.819	7.58479
131	0.122953	0.185078	0.720963	0.0466893	2.52731	0.0467127	0.397195	0.153855	0.525095	545.86	0.839767	0.296902	0.821997	0.296902	1.51415	2.38485	8.09733	8.91181	102.647	0.431379	0.0731501	48.6744	6.77505	19.9455	1976.51	34.5041	10.9112	30.8566	9.0343	71.4627	5.3396	2.86612	0.0439531	2.66966	18.4864	NA	0.347739	1.34157	6.42308	12.109	1530.18	22.9566	7.25952	19.3685	4.84946
132	0.115709	0.601174	0.124877	0.148136	0.438533	0.114239	0.520606	0.202999	0.283284	546.144	0.202816	0.0717061	0.35499	0.0717061	0.863904	3.17455	9.30659	7.10256	32.867	0.304282	0.0347924	60.7012	6.08885	13.3826	1989.9	20.4269	6.45956	19.8422	6.92308	74.0789	0.160479	0.302266	0.396144	11.4552	12.3301	NA	1.35361	0.933516	10.6669	12.4086	1542.59	23.7222	7.50162	19.9102	4.90695
133	0.0881506	0.453901	3.82327	7.01196	2.54635	0.0890467	0.800061	0.212072	1.8781	548.022	2.47726	0.875842	2.75394	0.875842	1.116	3.74801	9.54293	6.39304	7.63704	0.184438	0.0423864	42.3949	9.46809	8.94743	1998.84	13.0961	4.14134	13.0888	4.80609	70.2429	0.478864	1.28593	0.339113	11.5766	3.90994	NA	0.493619	1.16884	15.5389	11.6705	1554.26	22.6457	7.1612	18.8317	4.50932
134	0.0218394	0.262153	3.88475	7.03611	0.618477	0.0786649	27.9357	0.0345804	4.98403	553.006	9.61201	3.39836	8.38239	3.39836	2.52374	6.17852	8.91829	1.6475	23.8661	0.119091	0.093449	39.0931	8.64327	10.1203	2008.96	13.1225	4.14969	14.27	5.97065	74.8582	0.333049	1.16475	0.144094	7.61905	7.07634	NA	0.443331	24.2383	13.6409	14.3909	1568.65	24.0397	7.60201	21.9929	6.78888
135	0.0775418	0.277564	1.58024	0.0140923	1.22662	0.145248	28.0226	0.0420606	3.92325	556.929	9.75587	3.44922	7.37247	3.44922	3.84392	5.78234	3.68408	5.42803	36.6208	4.05932	0.0685522	24.9197	18.5205	11.4364	2020.4	12.4283	3.93017	15.3665	7.50619	80.29	5.30074	0.813694	0.411539	6.18214	0.533588	NA	0.606291	25.4182	8.67182	14.2476	1582.9	26.0015	8.2224	22.47	6.02515
136	0.223677	3.36675	4.12734	0.132385	4.83477	0.380734	0.137515	0.136141	1.66741	558.596	2.06165	0.728903	2.39632	0.728903	0.864731	4.45582	0.448459	6.94938	66.6137	3.81264	0.131758	22.6834	13.6629	13.2914	2033.69	21.3081	6.73822	20.0296	6.5532	58.0221	0.39438	1.01419	0.210692	7.89079	1.57698	NA	0.730802	27.471	10.0077	11.9243	1594.82	19.3913	6.13208	18.0564	5.79222
137	0.191731	5.76116	0.102293	0.167218	2.34158	0.102683	22.6592	0.0285559	3.9193	562.516	7.83137	2.76881	6.68811	2.76881	1.40237	7.4269	3.32475	7.682	54.6972	0.184209	0.371031	23.0903	4.47324	11.4058	2045.1	17.683	5.59184	16.9976	5.81394	65.7239	5.13807	0.891948	0.107476	5.89109	3.87897	NA	0.451133	26.852	6.0654	12.7778	1607.6	21.4627	6.78709	19.5649	5.99069
138	0.0692071	6.58394	0.157661	0.343897	2.23562	0.161673	1.39607	0.177225	1.39066	563.906	2.237	0.790899	2.18156	0.790899	1.35337	7.85219	5.86736	7.76539	5.70162	0.0812995	0.139561	16.9677	4.03117	5.52885	2050.63	5.24154	1.65752	7.18637	3.87133	69.9978	0.130874	1.50411	0.331352	4.29911	15.1822	NA	0.687365	0.46073	4.81724	10.8234	1618.43	22.6954	7.1769	18.0003	3.64652
139	0.197787	5.24529	0.861165	0.309356	2.97044	0.0857473	2.09455	0.248633	1.50162	565.408	1.83733	0.649593	2.15121	0.649593	3.33198	6.75475	10.9229	6.69975	5.72595	0.0746702	0.0924365	36.9284	6.9765	8.61193	2059.24	11.1726	3.53309	12.145	5.07884	66.1164	0.331083	0.843944	0.361742	7.94175	17.6305	NA	0.240916	28.1708	7.07572	14.3014	1632.73	21.6483	6.84578	21.1472	7.45565
140	0.169831	4.70788	0.169054	0.0235441	10.0296	0.0759125	25.902	0.097969	5.14697	570.555	9.11681	3.22328	8.37025	3.22328	2.45215	7.35869	8.48035	11.0006	17.3557	0.166581	0.0305922	41.6175	8.1362	10.7332	2069.97	12.8245	4.05548	14.7886	6.67768	76.9399	5.02592	0.65888	0.516786	10.8247	9.98864	NA	0.605181	2.16926	4.19346	12.3247	1645.05	24.5413	7.76065	20.0854	4.56409
141	0.066483	3.86106	4.34117	0.0304555	10.3512	0.0811635	3.67655	0.154797	2.82036	573.375	3.60195	1.27348	4.09384	1.27348	2.19421	6.31569	11.4436	7.4105	35.7977	0.116216	0.114931	34.9881	3.87317	11.3616	2081.33	14.0956	4.45741	15.819	6.90416	67.6065	0.0768758	1.49764	2.3446	10.331	1.75343	NA	1.52253	25.4901	6.95967	13.0647	1658.12	21.9446	6.93948	20.0042	6.12523
142	0.12804	6.19489	4.3542	6.96624	3.58748	0.0758776	0.862077	0.469041	2.82973	576.205	2.81984	0.996965	3.8267	0.996965	1.2292	9.78219	12.4423	3.70243	56.9171	4.24479	0.0504145	38.3379	3.46108	14.463	2095.8	19.7562	6.24745	20.7105	8.21559	88.8674	0.347496	2.57945	0.778509	9.05494	1.06921	NA	0.76175	3.89607	4.58424	12.4377	1670.55	28.7933	9.10525	21.5429	3.33243
143	0.0960067	6.47174	1.73062	6.85989	2.94363	0.0265757	0.350254	0.317206	2.34949	578.554	2.84539	1.006	3.35549	1.006	0.580702	5.82244	11.4245	7.92756	68.6831	4.46123	0.0378978	48.0467	10.072	17.4507	2113.25	24.0678	7.6109	25.0616	9.83978	78.271	0.355944	1.6209	1.3857	12.2097	1.43852	NA	0.215444	0.680354	4.40263	11.1756	1681.73	25.4412	8.0452	19.2208	3.13038
144	0.0848913	3.62015	1.84463	0.138216	2.73893	0.119573	0.230378	0.102151	1.10986	579.664	1.42727	0.504614	1.61448	0.504614	1.11816	8.31302	8.84646	9.15911	59.6867	0.203037	0.0427665	40.6932	20.2498	16.4791	2129.73	20.667	6.53546	23.0146	9.94367	74.1694	0.103941	1.01748	1.71005	15.5226	0.256127	NA	0.240618	1.47189	6.53649	11.2254	1692.95	24.1271	7.62967	18.8551	3.59573
145	0.0319433	1.70362	0.677577	0.0623278	4.28879	0.162963	0.339026	0.0185697	0.910602	580.575	1.47689	0.522158	1.43276	0.522158	3.61944	10.5465	11.3199	8.87319	51.2256	4.41293	0.0806583	41.7267	14.1275	16.2147	2145.94	17.8508	5.64491	21.8596	10.5698	73.4679	4.79623	2.09986	2.52774	0.731255	0.783225	NA	0.358396	0.671603	7.60453	10.3379	1703.29	23.7935	7.52417	17.862	2.81369
146	0.023948	3.58316	1.26178	0.192939	2.04174	0.0681182	0.0320254	0.100867	0.913072	581.488	1.30843	0.462599	1.37567	0.462599	3.76465	8.36659	15.5468	8.61168	68.5982	0.0485971	0.150444	39.5475	26.6538	19.032	2164.97	22.6943	7.17656	26.2086	11.8555	87.9724	4.77795	1.66074	2.29975	5.90002	0.425578	NA	0.661022	1.06194	7.14488	12.4338	1715.73	28.4302	8.99043	21.4242	3.44338
147	0.0292122	2.57652	0.28444	0.167877	1.78872	0.111816	0.1716	0.116997	0.655898	582.144	0.968204	0.342312	0.99821	0.342312	1.9072	12.2401	10.479	6.57868	48.7472	4.44931	0.0506496	47.5695	21.2986	17.0356	2182.01	18.7324	5.92371	22.9593	11.1119	73.0801	5.09665	1.44264	3.92233	0.763196	1.24891	NA	0.294397	0.580314	5.80789	10.2485	1725.98	23.6515	7.47927	17.7278	2.76922
148	0.0140886	2.53018	2.10682	0.114963	0.78199	0.185757	0.883433	0.0616008	0.834854	582.979	0.978945	0.346109	1.18096	0.346109	3.15766	11.8074	8.93361	9.22882	25.1938	0.111259	0.171519	45.9193	19.3121	13.7595	2195.77	14.6917	4.64591	18.4054	9.11358	78.5568	0.283028	0.797822	1.78054	5.14661	0.502336	NA	0.981796	8.59149	5.82466	11.385	1737.36	25.3573	8.01868	19.4037	3.36633
149	0.0288043	0.722236	0.985527	0.113932	1.64767	0.123541	0.110924	0.178317	0.488869	583.468	0.581738	0.205676	0.694544	0.205676	6.45486	7.98157	15.0289	13.8959	46.5656	4.32573	0.121344	40.3292	16.3809	16.7871	2212.55	16.0854	5.08666	21.8738	11.7004	82.0373	4.83769	1.54906	2.45258	10.6364	0.706786	NA	0.470944	2.32932	3.8226	12.0936	1749.45	26.4091	8.35129	20.4449	3.74234
150	0.0654711	0.956843	1.15679	6.82834	0.323935	0.0364302	0.0421758	0.101588	1.18895	584.657	2.32052	0.820429	2.00938	0.820429	1.23177	14.3606	10.078	9.65648	44.2278	4.52072	0.286274	54.0389	9.74467	16.4606	2229.02	19.2217	6.07843	22.539	10.3822	73.8091	0.0334932	0.579472	5.85195	18.5161	0.12527	NA	0.0901694	1.53605	2.26239	11.4227	1760.88	24.1309	7.63087	19.0535	3.79179
151	0.135423	0.983862	1.23299	0.109953	0.385417	0.119734	0.284717	0.137378	0.423684	585.08	0.438411	0.155002	0.578686	0.155002	1.76615	15.6924	11.8773	7.72011	58.0484	0.0907077	0.123636	43.1412	4.04056	15.8334	2244.85	20.7392	6.5583	22.3917	9.27508	77.0536	0.0717282	0.673279	6.60365	12.0262	0.932062	NA	0.903622	3.62503	0.177406	11.3407	1772.22	24.9582	7.89248	19.2332	3.44825
152	0.118937	0.587616	0.348871	6.26471	0.865963	0.105189	0.568636	0.0947567	1.11933	586.2	2.09754	0.741593	1.86093	0.741593	3.14133	16.7165	10.8105	16.2472	47.7289	0.211459	0.220002	45.79	3.37596	16.0269	2260.88	18.5225	5.85733	21.8842	10.1695	94.3757	0.0889996	1.94792	10.687	1.7291	0.43028	NA	0.32344	6.7102	0.468669	12.9735	1785.19	30.7378	9.72015	22.6936	3.25332
153	0.0243752	0.852268	0.398175	0.327398	0.324356	0.172003	0.668619	0.110433	0.359703	586.559	0.280722	0.0992502	0.458954	0.0992502	0.943154	7.47049	18.7562	9.18635	78.1416	0.467514	0.175254	44.4667	13.3135	19.2134	2280.09	26.0561	8.23967	27.4531	10.9737	71.5539	0.079599	2.14281	9.56673	1.09587	0.71383	NA	0.391865	4.85119	2.22808	10.2915	1795.48	23.1657	7.32564	17.6172	2.9659
154	0.0310091	1.08364	0.233795	0.228331	0.298195	0.181315	0.837518	0.0406195	0.366803	586.926	0.383696	0.135657	0.50246	0.135657	3.07346	3.35766	11.7209	8.20894	41.0659	4.15762	0.328152	42.6402	12.5388	14.1213	2294.21	16.2404	5.13566	19.2569	8.98564	81.4539	4.86113	0.962146	2.31399	14.3727	0.262472	NA	0.569798	5.09693	3.79339	12.6318	1808.11	26.1628	8.27339	20.9052	4.35844
155	0.0459616	0.684182	0.400239	0.278709	0.999531	0.239572	3.45393	0.0342689	0.767049	587.693	1.13316	0.400634	1.16768	0.400634	5.0329	11.0761	7.47076	10.6694	27.5678	3.96885	0.495208	51.9195	17.1511	15.0391	2309.25	15.9995	5.05949	20.0986	9.97958	75.0236	0.194951	0.766694	1.044	8.54324	0.9597	NA	0.79223	4.34501	3.47247	10.5713	1818.69	24.3155	7.68924	18.2606	2.88208
156	0.0336005	1.42077	1.2419	0.302022	1.1947	0.0338019	5.58151	0.0979353	1.23828	588.931	1.85079	0.654351	1.89263	0.654351	3.7976	10.4306	15.2223	7.19445	57.3039	0.418926	0.251052	49.6665	18.9246	18.1344	2327.38	21.0827	6.66695	24.8014	11.4675	77.8547	0.246164	0.887912	1.24996	1.94051	0.406214	NA	1.23404	1.36243	5.0799	10.0291	1828.71	25.4746	8.05577	18.0849	1.97332
157	1.22852	2.26197	0.734743	0.0165305	0.466983	0.0824776	4.19415	0.0591997	1.13057	590.062	1.45207	0.513386	1.64396	0.513386	6.38397	12.0892	10.4245	6.22151	62.0883	0.703964	0.399016	41.2377	26.454	18.4447	2345.83	21.0012	6.64116	25.0858	11.8035	85.4498	0.240344	0.864299	2.19548	15.3011	0.480497	NA	0.92396	0.248193	12.45	13.1282	1841.84	27.7183	8.76529	21.8935	4.3629
158	1.13339	1.39662	0.269612	0.221782	0.51961	0.0174113	0.563999	0.131729	0.531769	590.594	0.49288	0.174259	0.706029	0.174259	3.09633	18.6162	11.8213	10.8146	101.911	0.177378	0.789488	40.1469	13.9248	22.3664	2368.19	32.2155	10.1874	32.5539	12.179	88.6737	0.142646	0.310487	5.22433	13.2023	0.306019	NA	2.21504	0.499453	5.42155	12.8884	1854.73	28.7323	9.08597	21.9744	3.80243
159	0.101135	4.18778	0.508011	0.179807	0.200935	0.110533	28.2357	0.142481	4.2083	594.802	9.8088	3.46793	7.67623	3.46793	7.03705	2.52451	18.0786	22.179	40.8276	0.212995	0.222033	55.0683	12.3805	17.6145	2385.81	19.1539	6.057	23.6715	11.5575	77.3008	0.933044	0.712915	3.20194	6.51231	0.237297	NA	0.177566	1.34452	3.28697	10.4119	1865.14	25.1657	7.95808	18.37	2.45385
160	1.15374	1.5399	0.430855	0.178486	0.168264	0.0619442	28.3183	0.16297	4.00181	598.804	9.84007	3.47899	7.4808	3.47899	8.99154	2.07801	21.6463	17.3028	64.2765	3.86161	0.929674	58.5196	2.44186	20.0053	2405.81	24.5687	7.76929	27.7746	12.236	78.6697	0.778486	0.609075	5.25034	3.57265	0.110589	NA	0.374789	1.45694	4.32787	10.5723	1875.72	25.6059	8.09728	18.6696	2.47499
161	1.12439	3.57645	0.207561	0.22854	0.548209	0.180238	31.3205	0.437714	4.70295	603.507	10.8147	3.82358	8.52653	3.82358	2.46818	5.46265	21.0425	9.21727	46.9999	4.09445	0.183404	41.0134	4.65743	15.0155	2420.83	17.5502	5.54986	20.5653	9.4656	72.1115	0.84317	2.18728	4.35918	6.10802	0.865912	NA	0.340893	3.55466	1.89478	10.2517	1885.97	23.2731	7.35959	17.6113	2.89212
162	1.07309	7.49634	1.59509	0.200521	0.197979	0.169309	27.2528	0.105805	4.76137	608.268	9.42156	3.33102	8.09239	3.33102	0.488749	1.6356	21.6622	8.25598	39.6526	4.06081	0.178764	42.5298	2.98179	13.494	2434.32	16.9855	5.37128	18.8653	8.12275	74.0648	4.18829	1.34209	8.17282	14.6258	1.27732	NA	0.882868	7.26668	140.042	27.9847	1913.95	47.9639	15.1675	43.1523	12.8172
163	0.142076	1.95236	1.62767	0.118561	0.503624	0.0925181	7.27288	0.388918	1.51233	609.781	2.43506	0.860922	2.37325	0.860922	1.14621	4.04015	15.5596	2.2946	72.3072	4.29013	0.0928688	53.8392	1.97937	17.2833	2451.61	26.7533	8.46015	25.7434	8.82311	82.5307	4.1212	0.501392	9.91284	19.1235	2.23348	NA	0.818569	7.29362	28.0167	17.1724	1931.12	26.1779	8.27819	25.4506	8.89425
164	0.339526	0.472105	1.69925	0.404456	0.213982	0.0484587	5.42767	0.578664	1.14801	610.929	1.80033	0.636513	1.78453	0.636513	1.96915	6.71181	16.2708	2.2396	74.9324	0.280381	0.200959	45.7522	1.94709	16.7005	2468.31	26.2692	8.30705	25.0075	8.39344	60.0516	0.35943	0.463326	4.15838	1.54005	4.73661	NA	0.094176	8.44991	15.1943	10.5609	1941.68	19.1935	6.06952	16.6304	4.49134
165	1.14419	0.589424	0.0305327	0.293838	0.735403	0.034368	5.70734	0.0468408	1.07274	612.001	1.91444	0.676857	1.7496	0.676857	2.00389	15.6502	19.7739	0.99149	31.7849	1.07513	0.165163	66.6181	0.67505	15.4153	2483.72	22.2265	7.02864	22.4439	8.38668	79.4607	4.6142	0.566648	4.50385	5.55563	4.69153	NA	0.258798	7.85527	1.9838	12.1656	1953.85	25.3537	8.01753	20.1831	4.14807
166	1.20956	1.83921	0.00422689	0.251887	0.207944	0.043327	5.26561	0.136837	1.11983	613.121	1.79951	0.636222	1.75605	0.636222	1.18763	2.38422	13.4833	3.64543	4.2874	0.281503	0.517586	59.145	0.920169	9.53914	2493.26	19.0425	6.02177	15.5609	3.51737	67.3335	0.0310153	0.6113	14.5676	1.25784	6.10585	NA	0.525711	6.16521	1.29882	10.8774	1964.73	21.6805	6.85598	17.7334	4.02144
167	0.0286024	3.25202	0.463448	0.189939	0.335698	0.128613	0.234911	0.306072	0.617413	613.739	1.07277	0.379281	0.996694	0.379281	2.9091	4.52	12.7974	1.77938	4.29408	1.13234	0.421139	53.4403	2.02537	9.25768	2502.52	16.9719	5.36698	14.6247	3.8907	66.2842	0.104464	1.16751	7.42114	0.432308	9.10245	NA	0.31709	5.80883	0.504916	10.127	1974.85	21.343	6.74924	16.8762	3.37775
168	1.18244	0.432582	1.27521	0.167081	0.30769	0.0961461	5.30101	0.110921	1.10914	614.848	1.75722	0.621272	1.73041	0.621272	4.55594	1.52448	14.3901	2.42099	4.28204	0.316044	1.19046	46.5986	1.68588	8.55161	2511.07	14.8828	4.70634	13.258	3.84528	70.5392	0.116529	1.32634	6.18484	1.32485	1.34084	NA	0.843295	8.11807	0.979346	10.0859	1984.94	22.8347	7.22097	17.3069	2.86495
169	1.14344	3.44692	1.20167	0.190347	0.0981336	0.194765	5.19098	0.128612	1.44936	616.297	1.88506	0.66647	2.11583	0.66647	2.47426	0.791428	12.345	5.89004	0.292962	0.244814	0.354445	55.0669	0.36427	8.64712	2519.72	17.8664	5.64984	14.297	2.99729	71.728	4.29653	0.849676	9.0505	2.31164	0.751661	NA	0.390924	3.06575	0.941557	10.3762	1995.32	23.1661	7.32577	17.702	3.05048
170	1.1499	5.01272	2.30864	0.0936705	0.0650338	0.0933344	0.150208	0.0270986	1.11258	617.41	1.76966	0.625669	1.73824	0.625669	2.22084	0.791276	3.59696	5.97909	12.7388	0.0147404	0.371082	54.2849	1.59851	9.06624	2528.78	17.4151	5.50715	14.5734	3.5591	72.4113	0.83057	0.20394	6.09257	1.90125	1.21553	NA	0.116138	8.56185	0.437621	10.1968	2005.51	23.5162	7.43647	17.6332	2.76028
171	1.17705	6.2575	0.0586427	0.0576489	0.126266	0.0248096	0.204649	0.172704	1.00991	618.419	2.15398	0.761547	1.77146	0.761547	1.41368	2.29479	3.98702	5.41985	14.4122	0.0815921	0.33696	51.8586	0.697806	8.94472	2537.73	16.6962	5.27979	14.2245	3.66493	78.89	0.871284	1.89168	12.0119	7.86435	1.08833	NA	0.227744	9.05176	0.804241	12.5224	2018.04	25.2652	7.98955	20.5119	4.53281
172	0.0328694	6.35594	0.0529791	0.0248037	0.0626493	0.164791	0.816401	0.0263874	0.942103	619.362	2.2039	0.779197	1.7213	0.779197	4.6934	5.01171	0.697526	1.83186	38.9785	0.598265	0.302243	46.5205	0.84492	11.0532	2548.78	18.1524	5.74028	16.7935	5.31293	71.529	0.0221593	1.4016	2.59611	12.6059	0.555539	NA	0.169276	8.36614	0.326381	10.8413	2028.88	23.175	7.32857	18.1699	3.51278
173	0.0709706	7.44003	0.288111	0.376832	0.0349313	0.213547	0.933908	0.0768021	1.17939	620.541	2.54618	0.900211	2.0796	0.900211	1.57363	2.64534	1.5734	0.950926	61.2425	0.852882	1.42432	39.7218	1.63898	12.4026	2561.19	22.2551	7.03769	19.4403	5.36495	73.1768	0.0795445	1.20033	0.164936	20.5388	1.02594	NA	0.0566884	1.22462	0.128701	10.844	2039.72	24.2961	7.68309	18.5271	3.16095
174	1.05838	2.74149	1.09413	0.119617	0.283519	0.239203	0.804404	0.0778455	0.802324	621.343	0.885462	0.313058	1.11538	0.313058	0.356932	6.69554	9.16827	4.36435	76.8829	0.324654	0.997333	53.4922	0.40549	16.9653	2578.15	28.1321	8.89616	25.8615	8.06914	84.0466	4.11147	0.657894	0.224234	8.02321	2.17669	NA	0.0847804	4.16678	0.507652	11.5555	2051.28	27.3089	8.63582	20.1913	2.91966
175	1.15298	4.87282	0.948662	0.570095	0.226715	0.124992	0.162468	0.089412	1.01852	622.362	1.60806	0.568536	1.58705	0.568536	2.81931	5.17863	9.63007	2.42091	51.4026	0.266575	4.02278	63.1137	0.917324	15.5302	2593.68	23.9931	7.58728	23.1175	7.94294	54.2765	0.168428	0.919983	0.181651	17.2722	0.506559	NA	0.338359	10.0905	0.726558	9.38675	2060.66	17.8707	5.65121	15.038	3.73554
176	0.184954	2.17206	0.493706	0.116735	0.237413	0.149621	0.176196	0.0400801	0.446346	622.808	0.709832	0.250964	0.697309	0.250964	4.49028	5.77143	10.6562	3.40521	89.2799	0.0533518	1.81657	36.833	0.565537	16.9857	2610.67	29.3964	9.29596	26.2817	7.68976	86.4152	0.121398	0.926484	0.130124	8.12919	1.33129	NA	0.554043	19.7613	0.20274	13.0635	2073.73	28.265	8.93818	22.0017	4.12535
177	0.0490061	8.28598	0.0770321	0.199747	0.183962	0.142638	0.0456317	0.0815576	1.13319	623.941	2.89076	1.02204	2.15523	1.02204	3.7236	5.29113	5.82378	9.43771	57.8916	0.256309	2.83376	61.9011	1.82121	16.5534	2627.22	24.7319	7.8209	24.3743	8.73245	54.7641	4.95553	2.65194	0.0410027	7.88774	0.6261	NA	0.526464	22.5302	0.299645	10.4759	2084.2	18.0748	5.71576	16.1916	4.7601
178	0.0340582	8.14321	0.60578	7.62975	0.154075	0.110296	0.721743	0.132754	2.19146	626.133	3.52638	1.24676	3.43822	1.24676	6.64589	14.0022	3.6192	2.54318	38.0664	1.25406	1.92027	54.061	1.19116	13.7004	2640.92	19.199	6.07126	19.7716	7.62911	89.7848	0.971978	2.60761	0.0617339	10.9649	0.0596927	NA	0.194397	8.55934	0.143828	12.5943	2096.8	29.2299	9.24329	21.8375	3.35096
179	0.0454749	17.4701	0.471965	0.497483	0.323386	0.114935	0.292278	0.204504	2.42752	628.56	6.08017	2.14966	4.57718	2.14966	6.02648	12.9424	8.31311	6.78127	106.42	1.2271	2.62128	41.0565	0.316771	20.6339	2661.55	34.4718	10.9009	31.5348	9.73294	69.358	0.0457277	3.11301	0.127192	20.0517	0.415024	NA	0.309335	11.584	0.162979	11.6852	2108.48	22.7153	7.18322	18.8684	4.50199
180	0.250011	2.75204	2.13483	7.4431	0.202531	0.0530959	1.08387	0.13898	1.75731	630.318	2.51073	0.887677	2.64498	0.887677	2.54376	12.3927	4.13366	2.5668	33.9578	0.00717266	0.918856	39.5724	7.79989	11.5437	2673.1	14.8543	4.69735	16.241	6.84632	78.3955	0.855517	4.33064	0.0956019	8.29712	0.947741	NA	0.135192	14.6471	0.185708	11.9878	2120.47	25.3878	8.02832	20.0161	3.95947
181	0.0922457	4.85846	2.14932	0.584589	0.106042	0.0543297	1.03346	0.203655	1.13526	631.453	1.66423	0.588394	1.72366	0.588394	1.54116	12.6045	7.29192	3.75789	81.5429	0.152805	4.95709	43.4749	10.3271	18.4056	2691.5	27.0421	8.55147	26.9571	9.85412	66.8487	4.84686	1.71163	0.0228772	12.6923	0.306915	NA	0.417388	6.49281	0.250188	10.3989	2130.87	21.5799	6.82416	17.223	3.5747
182	0.123375	3.8485	0.216761	0.206444	0.268213	0.056199	0.93932	0.156424	0.726905	632.18	1.29121	0.456511	1.18342	0.456511	0.704047	13.5031	5.95614	5.11242	46.3752	0.123992	3.45263	55.576	7.81883	15.4025	2706.91	20.6813	6.54001	21.9425	8.86248	72.2403	0.216563	0.450287	0.106821	5.83744	0.680522	NA	0.170999	6.64566	0.26933	9.62421	2140.49	23.6223	7.47002	17.0942	2.15419
183	0.0862037	8.87591	2.03029	0.880172	0.153615	0.188246	0.0126984	0.105643	1.5416	633.721	3.04124	1.07524	2.61684	1.07524	2.51032	15.1518	4.45658	6.29849	3.31432	0.13701	6.01424	50.1648	8.01588	10.6737	2717.58	15.4029	4.87082	15.5445	5.80289	68.9132	0.262593	1.06601	0.176089	7.33273	2.02427	NA	0.089913	16.1177	0.356824	10.7044	2151.2	22.4633	7.10352	17.8079	3.60085
184	0.0683228	15.2698	0.47303	10.5341	0.136278	0.0822722	0.798277	0.290772	3.45661	637.178	5.97046	2.11088	5.56748	2.11088	2.52912	12.1806	1.16376	7.12822	48.8643	0.0937495	8.74002	61.0915	16.4876	17.5865	2735.17	22.0553	6.97449	24.561	10.6121	71.3034	5.04856	0.249145	0.0590637	9.38533	0.474295	NA	0.187531	12.6152	0.263574	11.0651	2162.26	23.0634	7.29328	18.3584	3.77184
185	0.155842	10.6168	0.97732	0.870726	0.0832146	0.0539193	0.721788	0.994703	1.80929	638.987	3.58142	1.26622	3.07551	1.26622	1.49046	15.4145	2.77305	6.27264	90.7993	0.0701417	9.88648	68.1118	25.9281	24.5274	2759.69	32.6464	10.3237	34.8511	14.2037	102.968	3.20427	1.71125	0.0856431	6.77328	0.817014	NA	0.208212	14.7989	0.208204	14.5305	2176.79	33.5056	10.5954	25.1259	3.93512
186	0.12424	2.91734	0.240762	0.278463	0.0696184	0.0882602	0.287491	0.909713	0.614486	639.602	0.968352	0.342364	0.95685	0.342364	3.04133	16.4354	4.3298	4.45212	33.2116	0.62423	10.8789	53.0782	15.4518	15.7226	2775.42	17.2153	5.44397	21.1666	10.2786	56.181	0.296399	3.05112	0.0616113	6.41053	1.89468	NA	0.11477	14.2771	1.01274	9.25555	2186.05	18.1806	5.74922	15.0048	3.50633
187	0.169621	7.32662	0.179174	2.52352	0.090053	0.109984	0.711533	0.0175349	1.391	640.993	2.53985	0.897974	2.28898	0.897974	4.35907	13.2024	7.85047	6.84887	25.5148	0.62822	7.88635	48.0188	3.78445	13.1215	2788.54	14.9416	4.72494	17.8464	8.39656	75.1521	0.305387	4.30392	0.0867411	3.15905	0.662796	NA	0.1079	15.0991	0.649085	11.0585	2197.11	24.5069	7.74975	18.8082	3.3087
188	0.111029	8.4612	0.138516	2.42854	0.29831	0.0612169	0.0482321	0.148335	1.46192	642.455	2.94086	1.03975	2.50167	1.03975	2.89822	12.7209	8.81079	7.01646	8.37229	0.133763	10.9115	57.2556	9.32229	13.0491	2801.59	17.0252	5.38384	18.4329	7.66525	76.7575	0.170578	2.07778	0.0676442	6.6167	1.80614	NA	0.0476105	17.8704	0.152432	11.7296	2208.84	25.0605	7.92482	19.6545	3.80482
189	0.195943	3.41642	0.101957	0.319572	0.218012	0.0361471	0.381223	0.147023	0.602037	643.057	1.14262	0.403977	1.00601	0.403977	4.62118	15.7823	9.80925	8.79916	13.2837	0.0784397	10.9218	48.7045	10.8752	13.6528	2815.24	13.9312	4.40544	18.0583	9.2474	73.2383	3.18639	1.04229	0.0678493	8.30478	1.02319	NA	1.49438	12.454	0.081481	11.2103	2220.05	23.6416	7.47614	18.6864	3.73415
190	0.0382524	3.07971	0.144358	2.85638	0.0533238	0.257717	0.448425	0.0273262	0.863187	643.92	1.30801	0.462451	1.32564	0.462451	8.79716	9.2958	9.28924	5.78059	122.789	0.0726357	2.60251	54.5356	14.4381	25.289	2840.53	39.991	12.6463	37.9352	12.6427	73.4859	0.955547	2.79511	0.111508	7.16022	1.19858	NA	0.154462	7.36111	0.209464	10.3813	2230.43	23.8378	7.53818	17.9195	2.84315
191	0.0609532	0.409486	0.941495	1.86055	0.061423	0.225794	0.136839	0.11087	0.475926	644.396	0.631685	0.223334	0.699261	0.223334	6.76841	7.1229	6.57879	6.23928	131.999	0.280961	0.476986	60.758	8.33217	25.3952	2865.92	44.1015	13.9461	39.3413	11.4491	74.3628	0.864182	0.612388	0.134825	6.14773	1.3848	NA	0.391171	16.8397	0.270148	11.2231	2241.65	24.2921	7.68185	18.9049	3.54124
192	0.141505	0.109007	0.0659436	1.02348	0.0839726	0.165689	0.312548	0.0776082	0.247469	644.643	0.323386	0.114334	0.361804	0.114334	2.24247	1.64547	2.62511	5.41441	48.4296	0.158201	0.425608	25.3791	7.85619	10.464	2876.39	16.2401	5.13558	15.5996	5.32844	61.5319	1.04321	1.43719	0.0263435	4.89913	0.622793	NA	0.177809	14.5939	0.111731	9.38267	2251.03	20.1073	6.35849	15.7412	3.02417
193	0.0764891	0.0966661	0.416221	0.930224	0.810041	0.276393	0.423259	0.0544719	0.385471	645.029	0.33375	0.117999	0.503469	0.117999	3.746	7.73739	4.13951	8.53435	2.66513	0.258669	1.13052	10.617	17.1306	6.21769	2882.61	5.36843	1.69765	7.91533	4.52004	69.3998	4.23571	1.17638	0.0429159	4.06832	3.23604	NA	0.129549	17.9866	0.127971	11.1559	2262.19	22.5448	7.12929	18.2852	4.02663
194	0.0630298	0.0764279	1.02092	1.10188	0.664124	0.295116	0.60251	0.117723	0.492716	645.522	0.419031	0.14815	0.640866	0.14815	5.42237	10.7623	6.77334	5.22195	47.6857	0.156597	0.912416	11.9065	9.41275	10.9171	2893.52	14.3652	4.54268	15.4598	6.37442	75.5459	7.43869	0.643399	0.102594	11.9669	3.45584	NA	0.0700644	13.5685	0.274733	12.563	2274.75	24.1915	7.65002	20.213	4.91294
195	0.187538	0.198172	0.188842	0.440461	0.425092	0.144596	0.559091	0.201113	0.293113	645.815	0.156492	0.0553282	0.348441	0.0553282	2.53789	17.1608	6.11843	10.7154	63.6706	0.27502	2.65666	21.613	8.30856	14.784	2908.31	19.632	6.20817	20.9922	8.57587	78.9062	0.882347	0.331971	0.0459575	13.4637	0.672232	NA	0.0516204	12.0824	0.515686	11.8836	2286.64	25.7004	8.12718	20.0107	3.75639
196	0.0614857	0.0965479	1.13122	0.721155	0.843746	0.144129	0.216369	0.11349	0.416018	646.231	0.417584	0.147638	0.563656	0.147638	5.04446	11.9365	9.25089	11.0107	21.6812	0.346157	5.59261	22.0078	147.673	26.0604	2934.37	46.173	14.6012	40.6616	11.4592	66.0847	7.80421	0.209618	0.00627504	14.5642	3.08186	NA	0.289349	8.73757	0.380394	11.2398	2297.88	21.1817	6.69825	17.9381	4.54154
197	0.191827	0.110541	1.33646	3.17059	0.57121	0.0694788	0.0529099	1.84095	0.917996	647.149	1.12561	0.397965	1.31596	0.397965	4.97932	12.4752	10.1751	9.55321	19.7714	0.0809459	5.31955	11.1571	6.94721	8.93989	2943.31	5.56645	1.76026	10.7002	7.17963	92.7428	0.264801	0.264829	0.0717476	8.92548	3.77412	NA	0.100413	5.18746	0.667224	12.4443	2310.32	30.2673	9.57137	22.0157	2.87295
198	0.0795801	0.271272	0.7013	1.99111	0.459895	0.0857725	0.876713	1.81525	0.785112	647.934	0.74524	0.263482	1.04859	0.263482	7.67737	15.3455	6.64751	4.76824	53.2292	0.203137	6.25425	2.41467	2.44416	10.9982	2954.31	16.4203	5.19256	16.1908	5.80567	64.4482	0.329728	1.08643	0.0785426	15.6264	0.969205	NA	0.0727206	20.394	0.441045	11.494	2321.82	21.2929	6.7334	18.2274	4.76063
199	0.285019	0.132742	1.02553	2.12428	0.378928	0.120635	0.629838	0.0724745	0.596181	648.53	0.694855	0.245669	0.841849	0.245669	6.96406	8.07847	3.53554	1.24433	31.6628	0.122961	8.90682	6.79852	2.21583	7.72548	2962.03	9.51098	3.00764	10.7331	4.71785	75.336	0.29238	1.21788	0.0377141	10.4214	1.34113	NA	0.121745	19.2058	4.19997	12.4638	2334.28	24.4333	7.72649	20.1903	4.73729
200	0.261967	0.0493223	0.675238	0.872519	0.110718	0.0425509	0.207848	0.0380432	0.282276	648.812	0.318383	0.112565	0.394841	0.112565	4.88738	9.16869	4.32732	4.39122	24.3601	0.215943	8.24767	21.3621	1.70889	8.74103	2970.77	8.50774	2.69038	11.4314	6.05065	69.1901	5.13868	1.86725	0.0379639	10.9774	0.4108	NA	0.0562469	13.7385	15.7429	13.0178	2347.3	21.9353	6.93656	19.9543	6.0812
201	0.134176	0.135556	0.377049	3.63136	0.111383	0.203037	0.138582	0.330777	0.63274	649.445	1.21565	0.429798	1.06254	0.429798	6.07	13.4515	1.89496	1.97322	19.4264	0.161837	13.3551	21.0656	2.04828	8.82743	2979.6	8.12161	2.56828	11.3957	6.25915	72.8398	3.22561	3.93908	0.101243	8.42962	0.251711	NA	0.0324179	16.3795	38.6949	15.9882	2363.28	24.667	7.80038	23.7886	8.18783
202	0.185134	0.0869702	0.621689	1.32264	0.0689736	0.0891795	0.390678	2.31981	0.635634	650.081	0.801099	0.283231	0.918866	0.283231	3.0613	13.3997	7.38137	3.5604	44.8702	0.304272	12.7435	5.11614	0.34502	10.0869	2989.69	13.8857	4.39104	14.4779	5.69584	51.04	8.00846	0.630217	0.0699743	12.8931	0.866347	NA	0.0283521	19.3467	34.0493	14.1036	2377.39	17.9584	5.67896	19.7826	8.42465
203	0.102762	0.214347	0.448686	1.7888	0.18234	0.149894	0.195089	10.253	1.66686	651.747	3.51421	1.24246	2.90933	1.24246	5.46043	13.7736	5.85703	1.3904	10.7161	0.366707	12.7288	13.5693	0.594044	7.16182	2996.85	5.65256	1.7875	8.94932	5.37433	78.7786	0.0735615	10.2602	0.146077	15.2588	0.237413	NA	0.159839	19.8085	19.3748	16.0109	2393.4	25.0123	7.90957	23.9204	8.10129
204	0.478548	0.313877	1.03762	0.674354	0.0793136	0.193971	0.643627	10.4761	1.73718	653.485	3.54408	1.25302	2.9902	1.25302	6.37291	6.76713	13.0884	1.08464	6.07317	0.0328245	14.8632	11.7554	0.973488	6.77902	3003.63	5.50263	1.74008	8.5191	5.03893	83.9505	0.207118	16.1848	0.124096	6.41811	0.991439	NA	0.238544	15.9533	20.998	16.1184	2409.52	26.714	8.44772	24.5662	7.67072
205	0.559952	0.233279	0.325343	3.17448	0.0922359	0.29601	0.35131	0.0619106	0.636815	654.121	1.03718	0.3667	1.00351	0.3667	8.48604	16.3186	10.1699	4.74461	20.0979	0.027009	9.38717	5.60398	2.33388	8.57434	3012.2	6.43691	2.03553	10.6099	6.53881	71.3613	7.83758	0.905166	0.150704	7.1099	1.43927	NA	0.0236676	12.2542	3.93802	11.6689	2421.19	22.7693	7.20029	18.8692	4.46857
206	0.165108	0.0592873	1.14164	2.77457	0.107316	0.308168	0.0415375	0.0739125	0.583942	654.705	0.957535	0.33854	0.922482	0.33854	5.25699	17.3209	10.7534	8.70855	25.3342	0.0487066	14.9364	15.5901	3.56932	11.2798	3023.48	7.86386	2.48677	13.7666	8.79307	67.418	3.33526	2.31838	0.0117592	1.71105	1.25589	NA	0.210141	23.0305	1.20231	11.1659	2432.35	22.2935	7.04981	18.2157	4.11611
207	0.0653871	0.0669768	0.223657	2.56125	0.102069	0.120652	0.0643631	2.10009	0.663056	655.368	1.03793	0.366965	1.03002	0.366965	2.27495	2.69088	13.0099	16.4309	30.7702	0.0225222	13.8274	16.2383	2.57758	10.8714	3034.35	9.97679	3.15494	14.0263	7.71647	80.2878	2.21794	3.6219	0.0314006	1.3717	2.24696	NA	0.0946155	10.9412	12.0066	12.5356	2444.89	25.7893	8.1553	20.6909	4.38027
208	0.231127	0.0405304	0.167539	5.71503	0.0440433	0.0865332	0.0418721	1.80071	1.01592	656.384	1.99075	0.703837	1.71976	0.703837	0.45337	9.70782	13.5713	6.42081	69.4579	0.173743	18.4077	19.7672	0.285013	15.3605	3049.71	21.6519	6.84693	22.2075	8.51361	62.5033	0.636832	5.97213	0.0239724	0.0594629	4.38787	NA	0.272595	13.017	9.43453	10.7009	2455.59	19.9686	6.31461	17.0155	4.38624
209	0.0502395	0.0657623	0.790886	4.92197	0.151559	0.307089	0.332717	0.0730516	0.836659	657.221	1.66868	0.589968	1.42663	0.589968	7.57108	9.30021	4.65036	5.80911	7.27219	0.106053	11.7911	19.3677	6.1736	8.0046	3057.72	5.33469	1.68698	9.69158	6.31762	80.3773	7.18401	8.31906	0.0636934	2.13893	1.10187	NA	0.121086	11.1354	7.22924	13.0745	2468.66	25.5561	8.08154	21.1561	4.99297
210	0.174997	0.106052	0.246202	7.76426	0.179042	0.468732	0.142835	2.0199	1.38775	658.609	2.65469	0.938573	2.32633	0.938573	4.61463	16.3687	4.93256	7.39677	7.57575	0.0384092	10.691	14.28	1.76168	7.51772	3065.24	5.45824	1.72605	9.24377	5.79168	72.4958	10.646	8.93263	0.132566	6.92656	1.6937	NA	0.142748	9.42964	9.8477	13.3608	2482.02	22.5803	7.14051	20.5013	6.22031
211	0.0265614	0.0967254	0.530796	7.95542	0.110384	0.155608	2.08174	0.0545499	1.37647	659.985	2.74632	0.970972	2.34745	0.970972	3.46972	24.1002	1.38051	2.15866	18.6494	0.0365939	14.0843	25.7533	7.48994	10.7914	3076.03	10.1047	3.19538	13.9868	7.59602	72.9333	10.0394	1.84979	0.00718216	3.51131	3.24127	NA	0.116675	6.92548	10.0115	12.0707	2494.1	23.1387	7.31711	19.3878	4.75354
212	0.235977	0.397491	0.706154	8.48112	0.0711014	0.116482	0.223986	0.150145	1.29781	661.283	2.90956	1.02868	2.32649	1.02868	1.8624	8.81201	0.545688	4.77163	12.6703	0.128475	23.534	12.3089	1.7896	7.38033	3083.41	7.77075	2.45733	9.83766	4.92301	53.7014	1.2938	3.76154	0.0642187	2.20832	1.23719	NA	0.204849	20.6313	10.7997	10.4336	2504.53	17.5665	5.55502	15.9886	4.87857
213	0.158146	0.293827	0.0935061	11.1111	0.105674	0.0718963	2.51612	2.16916	2.06493	663.348	3.78941	1.33976	3.40469	1.33976	6.62817	17.088	0.236769	3.78233	38.503	0.0965899	18.6688	23.4783	0.73245	12.1349	3095.54	13.2654	4.19489	16.3298	7.94005	63.4955	0.86796	6.09441	0.0860801	0.881212	2.68459	0	0.033179	22.5885	7.25482	10.3986	2514.93	19.8861	6.28855	16.6872	4.11008
214	0.0844063	0.410959	0.745968	14.2322	0.0775624	0.201813	0.123725	2.17547	2.25651	665.605	4.88946	1.72869	3.9852	1.72869	3.06664	22.0037	0.349245	3.90498	37.7132	0.00623821	21.1224	21.7116	1.08152	12.3288	3107.87	13.6104	4.30398	16.6328	8.02485	67.322	0.299326	9.73795	0.143645	0.958205	0.971859	0.18866	0.112912	19.0012	9.35465	10.809	2525.74	20.8415	6.59065	17.3997	4.21839
215	0.0651613	0.116451	0.495492	15.8487	0.0421542	0.0456692	0.268892	0.0896073	2.12152	667.726	5.54877	1.96179	4.0833	1.96179	9.28811	8.9482	4.78672	7.10104	20.2734	0.0132006	17.1796	13.488	1.84223	9.21339	3117.08	6.77465	2.14233	11.3557	7.07106	75.6126	1.03087	8.83259	0.0449002	0.39104	0.867034	0.37732	0.0734992	21.0708	7.83811	11.6139	2537.35	23.4615	7.41919	19.0331	4.19469
216	0.108648	0.547183	0.70858	14.2222	0.0340128	0.0486755	1.00531	0.0385147	2.08914	669.815	4.91621	1.73814	3.82728	1.73814	4.44366	14.2582	5.99628	10.6659	44.0059	0.0408538	15.8214	16.5164	2.77753	12.7251	3129.81	13.147	4.15744	16.8826	8.56769	71.9065	4.32895	9.86286	0.0139902	4.60427	0.484144	NA	0.127246	19.8357	7.90183	13.2295	2550.58	22.8821	7.23596	20.4655	5.99354
217	0.137418	0.190065	0.134272	19.3337	0.0780685	0.210564	0.0922879	1.21708	2.67418	672.489	6.74214	2.38371	5.05789	2.38371	4.67871	24.5139	6.38224	7.59382	29.4802	0.0380255	12.4075	21.2314	0.905035	11.9145	3141.72	10.7135	3.38791	15.3024	8.52662	71.8226	0.909186	9.2561	0.0750914	2.92058	0.193816	NA	0.201231	11.8747	6.76946	11.5581	2562.14	23.0167	7.27851	18.8366	4.27958
218	0.0928821	0.302812	0.150965	17.0854	0.093427	0.091302	0.282242	0.549121	2.33102	674.82	5.96374	2.1085	4.43952	2.1085	1.7442	28.4075	1.59739	9.10977	32.1363	0.0616593	19.4386	15.6168	2.48833	12.2889	3154.01	12.2326	3.86828	16.1572	8.42067	68.3934	0.553481	9.79497	0.0575047	0.62631	0.0803515	NA	0.234913	13.9429	132.449	25.1259	2587.26	45.8663	14.5042	39.6301	10.6217
219	0.0675081	0.553966	1.03942	16.2948	0.440686	0.188069	0.228475	0.036476	2.35618	677.177	5.64147	1.99456	4.35073	1.99456	1.75749	23.3418	3.39431	7.62718	32.1989	0.12063	21.4451	16.7945	1.30193	11.998	3166.01	11.7393	3.71229	15.7103	8.2857	84.5628	1.7015	9.14646	0.0350136	1.13097	6.27909	NA	0.142997	11.8686	65.6464	20.0571	2607.32	31.8353	10.0672	30.1243	9.98989
220	0.251207	0.685578	0.177286	16.1614	0.299321	0.227888	0.210166	0.070799	2.26046	679.437	5.61972	1.98687	4.24733	1.98687	1.21831	27.871	4.66937	4.69868	45.2203	0.339884	23.7282	11.817	0.667839	13.359	3179.37	15.6689	4.95493	18.3139	8.40402	53.1444	5.14972	1.46812	0.0266334	3.63323	0.527255	NA	0.11065	25.1427	8.05723	10.8067	2618.13	17.7219	5.60414	16.4108	5.20252
221	0.0757467	1.07534	0.801671	18.3673	0.364202	0.273937	0.347282	0.211006	2.68956	682.127	6.34334	2.24271	4.93227	2.24271	4.25302	46.5176	7.04313	7.33344	15.7731	0.109769	25.0879	5.13136	4.97222	12.9135	3192.28	14.6364	4.62843	17.5419	8.28507	75.4846	5.04589	6.61943	0.132982	0.223851	2.95975	NA	0.0420704	25.5175	7.49635	13.7247	2631.85	24.4644	7.73633	21.461	5.98839
222	0.0631283	1.99182	0.109572	14.1958	0.295415	0.196448	0.620813	0.0571323	2.19127	684.318	4.89322	1.73002	3.92128	1.73002	4.31191	31.9799	6.34076	10.0724	35.5002	0.340727	23.4849	6.12273	9.10658	14.14	3206.42	12.825	4.05562	18.1956	10.0844	70.5051	5.83414	10.2759	0.147547	1.12906	1.55829	0.194273	0.164506	5.5751	3.50049	9.88844	2641.74	21.5507	6.81494	16.7034	3.0735
223	0.322356	2.0912	0.0535414	15.4926	0.249778	0.145101	5.58962	0.289434	3.0292	687.347	5.37857	1.90161	4.93082	1.90161	6.70854	0.724413	8.54318	2.34994	30.1163	0.144132	22.5236	14.8522	1.92749	9.76553	3216.19	10.6323	3.36224	13.1278	6.40329	47.6072	1.59731	9.09216	0.0468822	0.61691	1.02625	0.132027	0.121293	3.80656	10.2954	7.4342	2649.17	14.6095	4.61994	12.0541	2.81426
224	0.171361	2.44618	0.19664	16.9447	0.108513	0.0619499	1.76981	0.199038	2.73727	690.084	5.81157	2.0547	4.79198	2.0547	1.31705	0.8633	6.05908	4.44749	4.36452	0.303571	25.578	19.2938	0.983268	7.02334	3223.21	9.09409	2.8758	9.89914	4.14754	73.0895	1.8847	7.54737	0.0242387	0.670265	1.23385	0.20695	0.210255	2.25872	0.0430717	8.71689	2657.89	22.7301	7.18788	15.9048	1.52901
225	0.144123	6.944	0.942786	11.5268	0.108569	0.0872199	7.04057	0.0105533	3.35058	693.435	4.50038	1.59113	4.9417	1.59113	7.89242	2.05556	1.1031	4.73976	5.66762	0.236181	23.5884	23.063	1.80916	7.79502	3231.01	9.13169	2.88769	10.6827	4.90733	62.0384	0.943263	9.43919	0.0711985	0.695925	5.53981	0.424408	0.180174	7.56213	18.7168	10.5611	2668.45	19.0388	6.02059	16.5817	4.54054
226	0.0745856	5.80271	0.0235286	12.694	0.278304	0.149659	0.0839424	0.116821	2.40294	695.838	4.60966	1.62976	4.0327	1.62976	8.09404	3.94141	9.42946	11.0142	47.4352	0.152519	27.5719	16.3744	2.00632	14.0022	3245.01	15.0383	4.75553	18.7577	9.24663	67.5006	1.48202	8.77638	0.0922368	0.401639	8.04969	1.92965	0.0896726	9.69403	24.3637	12.238	2680.69	20.801	6.57786	18.8158	5.6601
227	0.0736448	3.54824	0.849955	14.7135	0.0583509	0.10182	32.6917	0.279193	6.53955	702.377	11.6895	4.13288	10.6724	4.13288	6.36445	3.33012	7.41181	10.2381	50.2179	1.2351	34.2207	12.9293	6.38871	14.704	3259.71	16.4616	5.20562	19.9096	9.4984	66.4365	5.18026	11.4998	0.0331368	1.35662	1.84253	18.5395	0.0666607	11.4533	13.0994	12.9508	2693.64	19.8533	6.27817	19.2289	6.6726
228	0.366448	11.6145	0.824605	14.2058	3.15872	0.0571259	6.63691	0.428007	4.66151	707.039	5.57918	1.97254	6.63405	1.97254	10.1354	1.0863	10.2366	7.33577	44.8853	0.581815	30.8814	17.8268	4.45585	14.1584	3273.87	14.8522	4.69669	18.8551	9.46167	89.8258	4.66506	9.67327	0.0547494	0.758755	1.85207	0	0.136054	10.9689	7.97209	12.5907	2706.23	27.4604	8.68374	21.2744	3.90694
229	0.478561	1.67343	0.0530004	13.6991	3.22776	0.182079	3.11758	0.102629	2.81677	709.856	4.58889	1.62242	4.43919	1.62242	4.86286	1.60875	5.21625	5.42119	24.2784	0.251109	26.0285	20.5983	10.6516	10.9908	3284.86	10.0025	3.16305	14.1538	7.82772	37.3965	0.50482	8.18507	0.676509	0.318071	1.43491	0	0.0616012	12.0915	21.1665	8.18355	2714.42	12.4405	3.93403	12.1176	4.24952
230	0.114031	4.75711	0.319829	8.31867	1.45421	0.135986	5.70886	0.0925774	2.61266	712.468	3.20871	1.13445	3.74711	1.13445	2.2504	4.11997	3.37595	10.1105	51.0764	0.61159	32.4416	35.0103	0.597082	15.5104	3300.37	18.9017	5.97726	21.4877	9.53317	33.1585	4.7296	8.7963	1.04915	1.18005	11.9495	0	0.131363	9.04308	19.5609	8.95984	2723.38	10.5733	3.34357	12.3034	5.61628
231	0.0612619	1.13531	0.2885	10.1965	1.89509	0.0759835	1.98995	0.0705824	1.96415	714.432	3.42352	1.2104	3.17455	1.2104	4.7405	6.01699	4.25198	4.5846	51.3557	0.543112	31.2582	26.4936	0.83559	14.4534	3314.83	17.8012	5.62924	20.0826	8.82413	50.9893	0.919695	21.9733	0.19119	3.08858	10.4784	0	0.0886529	7.80366	7.56398	10.3097	2733.69	15.8401	5.00908	15.3188	5.3006
232	0.0290726	2.68214	0.124085	9.45546	2.38341	0.152423	3.22767	0.0329835	2.26091	716.693	3.20368	1.13267	3.39358	1.13267	2.27493	3.19222	7.4177	5.69309	29.524	0.508787	27.7648	33.9693	8.79403	13.2377	3328.06	13.2275	4.18291	17.4206	9.05474	63.7261	2.59023	15.4533	0.778676	2.29511	27.2697	0.0298762	0.0477281	9.36188	34.7808	15.6333	2749.32	20.8417	6.59072	22.2241	9.04262
233	0.0803976	5.71873	0.878626	5.57128	0.568064	0.709622	4.78758	0.197866	2.31402	719.007	2.54868	0.901093	3.21511	0.901093	5.9463	5.41544	8.0778	2.02101	33.1901	0.0939481	33.3129	42.1712	10.8828	15.6791	3343.74	15.9284	5.037	20.7161	10.6421	83.3718	5.89746	2.98976	0.98085	4.72905	27.1586	0	0.0355735	14.1838	55.0113	19.4358	2768.75	28.2949	8.94763	28.3834	10.4882
234	0.268343	10.5738	0.202911	6.38028	1.00324	0.494429	3.41435	0.131126	2.80856	721.816	3.82563	1.35257	4.16113	1.35257	3.82286	7.4184	8.61794	7.69863	66.1639	0.439942	30.9737	40.2065	9.30815	19.4056	3363.15	21.95	6.94121	26.3468	12.4643	70.071	1.78301	3.18526	1.13372	9.16105	8.87351	1.46709	0.239569	2.35727	12.49	11.0761	2779.83	21.1455	6.68678	17.7629	4.38937
235	0.185121	6.25151	0.222258	2.18623	1.23115	0.156135	5.85215	0.183919	2.03356	723.85	2.58245	0.913034	2.94659	0.913034	3.5298	12.4525	6.71159	11.0626	7.67966	0.333015	29.7623	35.1189	0.515499	11.9073	3375.06	12.4367	3.93284	15.8402	7.97448	83.1075	2.86485	6.695	0.152129	11.8296	3.88451	1.43198	0.148682	7.08958	41.9776	15.9181	2795.75	26.6573	8.42979	24.3479	7.48835
236	0.0683334	6.11284	3.96671	2.7583	1.16542	0.147619	8.45142	0.16412	2.85435	726.704	3.12523	1.10494	3.95928	1.10494	3.74996	9.72272	6.37243	10.9811	8.52774	0.102867	26.7305	30.7097	11.8875	12.0872	3387.14	10.1645	3.2143	15.3015	8.87286	77.9452	2.72869	8.48941	0.201558	7.80253	1.99569	0.0351018	0.0871379	9.84799	32.3158	14.1449	2809.89	24.4049	7.71751	21.8624	6.42741
237	0.0341282	7.87472	3.96728	5.9415	0.0676122	0.24974	8.52387	0.120313	3.3474	730.051	3.70618	1.31033	4.65773	1.31033	4.6918	5.66426	10.4327	10.4352	17.5641	0.0877949	25.8419	27.4055	0.76333	11.4318	3398.57	10.1464	3.20858	14.6404	8.22326	51.8057	1.1544	11.5288	1.21224	17.7208	6.05967	1.44297	0.0967942	9.73153	48.454	14.9207	2824.81	19.4039	6.13606	21.0567	8.78463
238	0.197175	6.61412	0.687992	8.08285	0.142359	0.157981	15.654	0.263327	3.97498	734.026	5.71152	2.01933	5.9943	2.01933	7.33377	4.72188	5.59588	5.04321	58.6536	0.0916907	36.9468	34.5754	0.845752	17.0898	3415.66	20.9338	6.61983	23.7096	10.4699	15.1057	3.21345	12.6886	1.27477	13.0689	15.3596	1.43198	0.0633428	3.40371	48.5369	11.4147	2836.23	14.4313	4.56358	15.9783	6.85111
239	0.00922561	7.18806	1.30401	9.14144	0.544689	0.0718691	15.5078	0.0541487	4.22766	738.254	5.79096	2.04741	6.27507	2.04741	1.6655	9.81633	5.58723	6.12379	51.156	0.0690784	38.94	42.7813	2.00892	17.572	3433.24	20.483	6.47728	24.0493	11.0947	47.2129	9.4462	10.7716	0.823424	7.57594	17.0781	NA	0.111424	5.69979	45.3771	16.0107	2852.24	17.9184	5.66629	21.677	10.3444
240	0.10059	5.64889	2.02666	9.46752	0.413262	0.211417	19.0592	0.169873	4.63718	742.891	6.73086	2.37972	7.0169	2.37972	1.16984	8.35408	8.79513	9.95452	8.53625	0.0702576	40.4819	37.4012	5.33043	13.3437	3446.58	14.9333	4.72233	18.0661	8.62141	5.75143	1.12001	15.1863	0.461164	3.0588	13.953	NA	0.122752	6.05858	47.5104	10.358	2862.6	14.9899	4.74021	15.0983	5.61784
241	0.0480246	7.09071	0.061916	14.1589	0.398315	0.212266	20.2467	0.184345	5.30015	748.191	7.89388	2.79091	8.09105	2.79091	2.52752	7.47491	4.75459	5.23212	24.9282	0.0573452	35.8821	32.9554	3.35374	13.0184	3459.6	14.1119	4.46259	17.481	8.55585	3.7703	5.38005	10.2997	2.33332	3.32424	11.7222	NA	0.318154	16.0666	59.8718	12.5652	2875.16	18.4563	5.83638	18.4015	6.72877
242	0.085736	3.79823	0.848893	13.9018	0.151049	0.110696	22.2671	0.306548	5.18376	753.375	8.36145	2.95622	8.13997	2.95622	5.35773	3.45441	4.38681	7.17474	45.3564	0.086957	42.4978	48.4654	3.59448	17.8194	3477.42	20.8527	6.59419	24.4136	11.2252	19.614	5.92941	9.17125	0.701251	5.93703	8.18915	NA	0.0203832	14.6399	50.411	12.7348	2887.9	15.4224	4.87698	17.6118	7.85784
243	0.112629	2.50337	0.863312	13.9447	0.0945524	0.193995	26.9007	0.424962	5.62978	759.005	9.79649	3.46358	9.09336	3.46358	0.470683	8.31708	4.90643	3.64956	71.3099	0.0667451	40.5588	50.8004	3.96538	20.4494	3497.87	26.6217	8.4185	28.8679	12.0309	3.61732	4.89288	11.4894	1.24432	11.0485	5.4473	5.87579	0.0800216	20.5429	4.15507	6.83935	2894.74	6.04025	1.9101	8.74945	4.92925
244	0.144547	9.23879	1.99218	17.3731	0.0540986	0.382086	24.2987	0.210817	6.71179	765.717	9.42189	3.33114	10.0429	3.33114	2.12832	10.323	1.61543	4.95215	59.1204	0.114472	47.0177	56.0268	7.02724	20.9251	3518.79	25.2284	7.97793	28.903	12.9471	27.5078	9.05396	5.83271	0.574016	16.0912	11.1311	26.257	0.208453	7.17657	10.9255	11.4758	2906.21	9.42354	2.97998	14.4558	8.49585
245	0.116729	11.0391	1.52769	17.1882	0.167823	0.175425	25.8822	0.306839	7.0505	772.767	9.94275	3.51529	10.5658	3.51529	7.07748	7.65794	8.76825	3.37586	102.948	0.0365451	41.5122	37.5824	5.32412	23.8092	3542.6	33.2743	10.5223	34.3315	13.2869	41.2487	8.91826	149.424	0.837128	3.35772	4.72895	0	0.221515	7.12919	14.8248	23.069	2929.28	46.0576	14.5647	37.6337	8.50434
246	0.062926	4.31527	0.263666	8.25784	0.0534041	0.59068	29.1169	0.36552	5.37828	778.145	10.0268	3.54502	8.92329	3.54502	6.8509	12.8192	5.47941	9.10166	22.1356	0.122932	42.478	11.926	2.63121	12.6161	3555.22	12.9188	4.08529	16.7014	8.53081	23.9737	3.92608	8.56928	0.504431	3.91908	14.7158	0	0.0652098	15.9969	27.9095	9.958	2939.24	10.2143	3.23004	13.188	6.72796
247	0.273145	3.1528	1.63173	6.08175	0.160669	0.733366	16.1989	0.295011	3.56592	781.711	5.49017	1.94107	5.50699	1.94107	8.74122	11.2997	10.9993	8.32086	60.3182	0.0625346	46.5569	12.1037	0.276777	17.631	3572.85	21.0625	6.66056	24.2916	10.9705	58.0561	3.00318	1.3125	0.153382	14.4073	16.9623	0	0.264271	2.29355	10.9235	10.7376	2949.98	17.7897	5.62559	16.3632	5.11202
248	0.220804	0.962854	2.4349	16.5784	0.347035	0.283509	25.2219	0.222562	5.784	787.495	9.63999	3.40825	9.19225	3.40825	10.75	9.82018	8.06424	6.59071	65.2717	0.097539	31.9521	13.9995	2.86237	16.6009	3589.45	20.3889	6.44755	23.0485	10.1534	63.2413	2.70154	3.56191	0.28255	8.44366	21.7136	NA	0.25548	4.76981	2.63328	11.9559	2961.93	20.3272	6.42803	18.3839	5.52788
249	0.100638	8.72163	2.60393	16.8324	0.198487	0.0634625	23.2732	0.197287	6.49888	793.994	9.024	3.19047	9.68934	3.19047	10.699	6.69333	6.18512	3.66046	53.8265	3.10763	39.9394	20.2973	3.2793	16.4098	3605.86	18.4127	5.82262	22.2324	10.5872	64.8813	4.55211	5.26644	0.164812	14.3594	15.8148	NA	0.0229586	10.5968	20.5711	15.1366	2977.07	19.9617	6.31246	21.4491	8.82418
250	0.040347	12.0095	2.10495	18.4523	0.0872376	0.154809	28.8104	0.14466	7.72553	801.72	10.966	3.87706	11.6026	3.87706	8.59771	7.83636	2.70112	43.5405	13.6573	3.02236	37.006	20.4882	3.43052	15.5867	3621.45	15.2009	4.80694	20.3936	10.7797	50.2549	7.86095	5.97808	0.0807162	23.8369	7.69093	NA	0.0373781	10.9564	8.24635	12.7714	2989.84	15.6944	4.963	17.7344	7.8084
251	0.0475264	2.03672	0.158353	12.0528	0.115703	0.444275	29.6422	0.440393	5.61725	807.337	10.5294	3.72272	9.33996	3.72272	2.7274	14.4849	3.69491	5.88495	26.3944	0.181985	38.9812	31.802	1.38119	13.9481	3635.39	14.7652	4.66918	18.6173	9.27893	73.775	11.9757	11.1566	0.324366	14.3469	10.0218	NA	0.100031	20.2173	15.1904	17.4565	3007.3	22.1189	6.99461	24.4511	10.4619
252	0.333894	5.33317	0.186815	17.3689	0.0290034	1.25434	28.2808	0.90183	6.71109	814.048	10.5027	3.71327	10.4244	3.71327	3.46867	3.32582	2.70243	15.3287	25.8409	0.470024	40.7929	33.9497	2.40158	14.2534	3649.65	15.5214	4.9083	19.1617	9.34512	46.9061	10.3574	3.18416	0.255671	11.0106	23.0229	NA	0.0882592	5.49035	8.01338	12.0365	3019.33	14.8299	4.68963	16.7262	7.3469
253	0.133598	2.90217	0.280381	18.5132	5.04763	0.24989	17.1788	0.820349	5.64075	819.689	7.72785	2.73221	8.37296	2.73221	1.97127	5.45952	4.05086	2.9113	27.6129	0.0487115	41.4367	29.8231	1.66564	12.7756	3662.42	15.6577	4.9514	17.727	7.82415	65.6996	13.0295	3.56908	0.211897	3.32349	19.2496	NA	0.0255105	2.32008	5.06415	12.4992	3031.83	20.933	6.61961	19.1188	5.8796
254	0.244793	4.98794	0.738272	3.50724	3.1137	0.271354	27.5646	0.684622	5.13907	824.828	9.23155	3.26384	8.40291	3.26384	0.526928	13.1784	1.471	8.88452	67.9763	0.325007	45.3886	24.8117	0.866518	18.1588	3680.58	23.9394	7.5703	25.7291	10.5885	60.046	13.6647	4.92767	0.323151	12.7853	22.145	NA	0.103464	6.38708	2.16989	13.6169	3045.45	18.8654	5.96576	19.5827	7.65115
255	0.471029	4.69412	0.284332	0.577409	0.170786	0.278032	28.5858	0.342428	4.42549	829.253	9.88045	3.49327	7.91876	3.49327	1.75328	15.0734	2.70635	18.3636	5.99328	0.447301	44.251	21.9368	1.26281	12.4209	3693	14.4197	4.5599	16.9808	7.86097	49.9561	13.6945	7.30404	0.17924	8.48853	26.1728	NA	0.261112	11.1083	74.7771	21.3269	3066.78	25.2863	7.99622	29.3231	13.3306
256	0.66931	7.30842	3.61338	2.55703	0.757587	0.161107	49.8182	0.781012	8.20826	837.462	16.9769	6.00225	14.2105	6.00225	1.83653	8.89559	6.80228	11.2217	9.08521	0.12964	39.3583	7.85371	0.14362	9.48073	3702.48	11.9325	3.77339	13.2541	5.70734	14.0641	14.5101	2.85794	0.333322	10.3331	96.8935	NA	0.0546548	16.5382	0.227698	17.3125	3084.09	30.5937	9.67458	26.9871	7.63793
257	0.302146	13.1539	0.838649	7.11676	0.453102	0.271169	36.9267	0.665594	7.466	844.928	12.7774	4.51751	11.9835	4.51751	5.47927	3.58016	3.08244	8.69095	41.5145	0.642972	45.095	2.67562	2.49958	12.5845	3715.07	17.5833	5.56033	18.1448	7.02417	34.9428	13.9435	1.52949	0.417359	4.41409	16.7031	NA	0.0930478	4.66875	2.22309	8.77058	3092.86	11.4611	3.62431	12.3949	5.14627
258	0.21259	8.13471	4.58085	8.65701	0.32845	0.241248	21.3862	0.907708	5.5561	850.484	7.30503	2.58272	8.13882	2.58272	8.29142	13.2289	1.18294	15.5399	6.31309	0.120539	44.0348	4.02434	1.27773	10.446	3725.51	13.6992	4.33206	14.778	6.11391	9.29261	13.758	2.48536	0.201351	21.0446	0.638807	NA	0.106851	5.14623	4.03252	6.3007	3099.16	7.16417	2.26551	8.56621	4.03519
259	1.20236	3.36139	0.537937	9.31808	0.0765734	0.228437	16.4037	0.331008	3.93244	854.416	5.92087	2.09334	6.02578	2.09334	8.23955	13.425	8.14084	3.04301	4.96415	0.247552	38.632	8.14496	4.24782	9.89832	3735.41	11.4203	3.61141	13.5097	6.28691	2.29666	13.2615	5.05056	0.117958	4.68735	0.956547	NA	0.0618576	15.3425	9.5666	5.70461	3104.87	5.74002	1.81515	7.51977	3.88946
260	0.398831	4.64265	0.932338	3.26596	0.257437	0.206507	2.3888	0.855229	1.61847	856.035	1.64057	0.580027	2.1985	0.580027	6.01754	15.7117	10.0904	6.40023	33.3838	0.542973	44.3776	18.1684	3.75714	15.3833	3750.8	14.6815	4.64271	20.026	10.7406	3.12281	13.7202	10.053	0.104552	10.8812	0.1693	NA	0.0694463	20.909	4.59134	7.06898	3111.93	7.29756	2.30769	9.37668	4.76129
261	0.774709	15.5615	0.872978	1.11696	0.187215	0.210642	24.1151	0.61956	5.43233	861.467	9.18609	3.24777	8.68011	3.24777	4.17064	17.5658	10.0302	13.6836	24.3177	1.13891	46.0365	20.7171	0.907296	15.3964	3766.19	14.2407	4.5033	19.8997	10.8931	4.67613	16.152	5.68757	0.476287	10.2055	0.363199	NA	0.176578	4.9784	6.94061	5.51736	3117.45	5.22768	1.65314	7.1705	3.86423
262	1.42984	16.0581	3.11958	3.10407	0.147795	0.911037	28.4261	0.0492257	6.65572	868.123	10.2385	3.61984	10.2756	3.61984	3.37192	14.7954	8.96958	4.81159	53.2726	6.17524	42.7316	14.858	1.90335	16.7655	3782.96	18.4751	5.84233	22.6078	10.9231	7.0112	15.5225	7.22495	0.726934	6.96047	0.74228	NA	0.0844041	4.82089	10.0235	5.9019	3123.35	5.02567	1.58926	7.49116	4.31265
263	1.11975	1.21396	2.37557	8.73896	0.0929161	0.1526	27.9903	0.458331	5.2678	873.39	9.60983	3.39759	8.66539	3.39759	2.61468	8.98757	7.51188	3.26871	70.2863	2.45456	43.9886	12.6813	2.56367	17.1508	3800.11	23.8641	7.54648	24.6973	9.60433	4.00452	18.0721	13.4051	0.10422	10.831	0.334249	NA	0.061005	10.6796	7.97581	7.27418	3130.63	6.53084	2.06523	9.33941	5.20895
264	1.23158	5.39846	0.0489617	9.52724	0.193025	0.0876422	17.963	0.391192	4.35514	877.746	6.46485	2.28567	6.64081	2.28567	6.8083	15.4033	8.05731	4.23953	43.4543	3.01908	39.3979	8.94829	0.913734	14.4713	3814.58	15.8597	5.01527	19.4866	9.45604	3.63301	17.9815	20.4043	0.140045	2.63503	0.735653	NA	0.0382624	0.758663	8.40579	6.08136	3136.71	7.89589	2.4969	8.57826	3.58446
265	1.70237	3.11833	0.0694068	3.96089	0.0441987	0.300005	25.8186	0.0498607	4.38296	882.128	8.79389	3.10911	7.49207	3.10911	7.99284	17.9693	8.73377	9.28438	99.419	1.82631	44.2539	12.6254	1.05463	22.5733	3837.15	31.5628	9.98103	32.5543	12.5923	20.5325	19.5982	10.359	0.053222	15.4078	0.546784	NA	0.0100321	1.41413	5.25997	8.13129	3144.84	8.55343	2.70483	10.8361	5.42646
266	1.22413	11.2107	0.0392517	7.16643	0.0215499	0.231256	1.6447	0.245655	2.72296	884.851	4.17545	1.47625	4.1992	1.47625	3.30724	17.7348	6.02133	1.8357	39.7963	2.38062	48.3391	19.5732	3.98322	15.8857	3853.04	17.3887	5.49879	21.3845	10.3869	11.335	16.9628	15.2216	0.104575	8.86935	0.575276	NA	0.160389	9.84553	8.02621	7.90008	3152.74	6.38946	2.02053	9.92061	5.87956
267	0.332641	9.70472	0.393995	3.64012	3.52811	0.331816	14.6385	0.471997	4.13024	888.982	5.32237	1.88174	6.01198	1.88174	3.53484	11.9096	10.3748	10.9167	33.3382	2.16074	47.2966	20.5033	10.2209	16.6951	3869.73	14.7925	4.67779	21.3729	12.0173	7.02524	21.5685	7.33601	0.0309358	4.59495	0.452188	NA	0.0633038	8.81921	3.01292	5.87814	3158.62	6.75997	2.13769	8.01583	3.74045
268	0.668418	10.9164	0.358071	3.2582	4.1191	0.103163	12.3302	0.50489	4.03231	893.014	4.92151	1.74002	5.77232	1.74002	4.34185	14.0106	6.47323	11.2367	27.0978	3.51329	44.6647	16.645	9.67857	15.2957	3885.03	13.1813	4.1683	19.464	11.1275	7.64972	17.8721	1.94363	0.111331	0.600592	0.375324	NA	0.297842	9.91064	8.84524	5.2896	3163.91	6.19426	1.9588	7.2484	3.33081
269	0.718372	17.9866	0.920093	6.46772	0.969203	0.131037	17.8658	0.113158	5.6465	898.66	7.85407	2.77683	8.42333	2.77683	4.63914	12.4047	2.6875	9.87439	37.5542	0.451636	36.8625	21.4103	6.08386	14.6631	3899.69	14.1855	4.48586	19.149	10.1773	8.13423	16.8272	5.25858	0.126172	1.14745	0.2508	NA	0.257276	12.6835	2.60939	5.25496	3169.16	6.09901	1.92868	7.18363	3.32628
270	0.160419	8.25579	0.544426	9.26759	0.972441	0.286288	0.956053	0.0134884	2.55706	901.218	3.85453	1.36278	3.91984	1.36278	7.7723	9.19819	5.18718	13.0863	61.8675	2.88653	42.5271	13.1195	15.6763	19.0357	3918.73	19.8252	6.26928	25.3049	12.7664	6.71371	14.5752	2.02298	0.0748039	4.73311	0.309059	NA	0.0787952	18.1415	4.20832	5.65083	3174.81	6.55314	2.07229	7.72312	3.57855
271	0.309377	0.95337	0.429194	9.75398	1.52639	0.0681902	9.30056	0.343051	2.83551	904.053	4.15693	1.4697	4.30521	1.4697	11.0339	0.638472	3.81588	8.62461	10.0348	0.0548603	38.6359	21.7739	6.37733	11.2211	3929.95	12.1763	3.85048	15.0715	7.3706	11.0134	16.2567	0.960379	0.0490407	9.19828	1.29055	NA	0.0341012	17.6146	7.63924	7.11737	3181.93	6.94168	2.19515	9.31252	4.92221
272	0.466723	4.01112	4.9547	3.42752	0.666308	0.502131	20.2263	0.486573	4.34267	908.396	6.67372	2.35952	6.70219	2.35952	8.66732	8.12191	5.86902	10.1348	31.594	0.20401	37.5239	24.1532	6.39943	14.7408	3944.69	13.0058	4.1128	18.8536	10.628	21.9956	13.4008	2.65039	0.0217337	15.699	0.69418	NA	0.0650613	5.1437	9.73942	7.71221	3189.64	7.93228	2.50841	10.2206	5.2038
273	0.744891	8.21349	4.60332	7.26378	0.795735	0.188695	20.1734	0.425918	5.30115	913.697	6.81351	2.40894	7.71009	2.40894	4.42414	9.58359	7.40521	12.0464	25.3535	0.19343	41.4201	25.0849	8.7204	14.9146	3959.61	13.1011	4.14294	19.0576	10.7717	17.644	8.76078	3.63153	0.108217	10.6816	0.573548	NA	0.222353	1.64445	2.14154	5.04534	3194.69	6.06144	1.9168	6.96213	3.12854
274	0.199962	33.7985	0.647519	3.75664	0.985954	0.0592732	1.64041	0.118815	5.15088	918.848	11.6395	4.11517	9.26605	4.11517	12.021	8.51092	9.69568	10.5228	29.1841	3.19023	54.6164	54.5745	5.53294	20.8721	3980.48	20.4778	6.47565	27.3477	14.3964	7.09416	9.84236	0.194245	0.166715	10.284	0.703565	NA	0.0944719	8.47033	13.8257	5.63062	3200.32	5.37461	1.6996	7.33022	3.93102
275	0.379334	12.6223	1.10127	2.17752	1.9269	0.327765	18.7403	0.141677	4.67713	923.525	7.02501	2.48372	7.16085	2.48372	10.6552	10.1068	7.2603	13.1188	35.528	3.1517	40.8224	34.2892	6.1463	17.8976	3998.37	14.6191	4.62295	22.5206	13.2747	6.40021	7.46852	5.47169	0.040789	13.1657	0.498173	NA	0.0484041	13.7231	16.8983	7.07943	3207.4	6.35491	2.0096	9.08903	5.06983
276	0.327333	10.3213	1.00602	2.31553	1.29814	0.286262	24.1206	0.407293	5.01031	928.535	8.417	2.97586	7.98617	2.97586	5.69496	8.96049	5.65628	8.71902	38.6116	3.07525	40.2628	38.0707	4.48877	17.06	4015.43	16.554	5.23484	22.2948	11.8251	8.10054	8.24663	4.74463	0.101945	9.1271	0.241386	NA	0.082458	18.4707	21.6979	7.86814	3215.27	7.86061	2.48574	10.3539	5.3824
277	0.265096	7.2122	2.11879	5.19105	1.49591	0.187316	14.7419	0.200833	3.92664	932.462	5.06827	1.7919	5.71854	1.7919	10.1368	11.3044	2.28008	3.29444	16.0498	3.18887	59.1191	20.0322	10.8187	15.136	4030.57	17.5566	5.55187	20.6879	9.58417	18.3812	10.9078	3.20414	0.0698777	12.5824	0.526955	NA	0.0692975	13.4318	4.95113	7.12496	3222.39	6.83521	2.16148	9.28644	4.96347
278	0.119027	3.01108	1.8312	12.4537	0.220349	0.144403	16.2156	0.365371	4.29509	936.757	6.35941	2.24839	6.54348	2.24839	6.20246	12.1471	4.06876	11.987	11.591	3.52619	35.3764	43.7399	7.92048	15.1733	4045.74	14.3545	4.53928	19.7125	10.634	4.76677	8.28981	3.86145	0.0765468	17.6848	0.576767	NA	0.0844999	3.64239	9.49286	5.38621	3227.78	5.71983	1.80877	7.19498	3.57744
279	0.616212	1.97828	0.720943	9.1328	1.18724	0.149336	30.7657	0.0751663	5.57821	942.335	10.605	3.74942	9.32763	3.74942	7.72995	7.88177	6.90106	5.73078	55.3344	2.99388	34.4552	34.1046	8.79138	18.2137	4063.96	18.4226	5.82573	24.0394	12.3879	10.6328	6.44485	5.89526	0.162022	6.36252	0.197282	NA	0.0947096	4.56686	96.1589	14.5017	3242.28	30.8314	9.74974	24.2514	4.75194
280	1.09543	0.312853	0.61934	5.14051	0.600571	0.118899	31.3989	0.306298	4.9491	947.284	10.8135	3.82314	8.77224	3.82314	9.42166	7.45538	7.11596	11.4965	51.9983	0.31152	37.2928	30.3305	2.54464	17.5519	4081.51	17.943	5.67408	23.226	11.8778	24.439	7.41269	4.52435	0.143365	12.1411	2.53984	NA	0.150554	8.8027	3.08502	7.02651	3249.31	7.65866	2.42188	9.44839	4.60463
281	0.112007	3.15292	1.81863	11.0343	0.359678	0.286445	9.96411	0.52096	3.40613	950.69	4.50348	1.59222	4.99835	1.59222	8.60202	9.20862	10.8433	9.56987	52.5397	0.194705	39.2252	39.3896	2.14292	19.0795	4100.59	19.1928	6.06928	25.1488	13.0103	4.35145	4.85855	3.90444	0.042099	3.02389	0.822248	NA	0.033611	10.6879	7.79105	3.94614	3253.25	3.57757	1.13133	5.07746	2.81481
282	0.143642	8.57806	2.39872	15.1899	1.90921	0.210364	1.57237	0.0232055	3.75318	954.444	5.39261	1.90658	5.65976	1.90658	1.67068	12.6021	5.74203	12.1665	65.2334	2.71339	37.9596	34.7815	2.72533	19.5105	4120.1	21.9019	6.92598	26.4365	12.5845	0.175791	3.0489	1.82318	0.0450094	7.84408	1.91567	NA	0.174584	13.4841	2.1429	3.40602	3256.66	4.47055	1.41371	4.81974	1.99231
283	0.124118	11.4322	2.20916	6.2242	0.389093	0.0341678	2.90621	0.170689	2.93623	957.38	4.03534	1.42671	4.36294	1.42671	2.50411	12.1929	12.617	14.1635	61.1774	1.32736	46.2	27.276	0.43467	19.7659	4139.87	21.2766	6.72827	26.4941	13.0376	0.231405	3.66086	0.898158	0.0266361	13.5889	1.94324	NA	0.171078	5.04426	4.86519	3.38108	3260.04	4.31503	1.36453	4.74561	2.01655
284	0.187941	13.228	1.44771	8.68344	1.03592	0.09268	5.14439	0.347142	3.7709	961.151	4.87593	1.7239	5.4948	1.7239	1.13296	9.09618	9.07276	9.46771	52.1455	1.1095	56.4727	9.24113	2.75226	16.7212	4156.59	21.6279	6.83933	23.5605	9.88186	0.882141	5.47533	5.47061	0.0921576	11.5668	1.16778	NA	0.140789	18.2801	9.29556	5.81903	3265.86	6.24187	1.97385	7.79288	3.84518
285	0.131125	7.83306	0.804459	3.86207	0.670292	0.0996826	4.67901	0.179247	2.28237	963.433	2.86973	1.0146	3.29697	1.0146	6.51264	8.76832	4.73836	12.9988	76.8231	0.530636	46.3122	19.6255	17.5601	21.5411	4178.13	24.6854	7.80622	29.3473	13.7349	3.0521	10.5631	6.16147	0.117017	22.9269	11.1699	NA	0.0796118	21.4877	9.49393	9.45019	3275.31	8.34707	2.63957	12.0898	6.81062
286	0.112763	4.06125	1.41698	1.39381	0.346371	0.384616	7.26538	0.139011	1.89002	965.323	2.53412	0.895948	2.78597	0.895948	7.47759	3.41275	2.10734	3.13037	62.0683	0.936968	54.7726	10.4175	4.33033	16.5171	4194.64	23.9978	7.58876	24.1058	8.92832	0.381578	9.90512	2.37163	0.01924	11.7312	5.90502	NA	0.0623907	17.0398	5.96697	5.93144	3281.24	5.97597	1.88977	7.82121	4.04167
287	0.0857938	7.25289	1.08825	3.76932	0.203814	0.106477	7.19094	1.25719	2.61933	967.942	3.08127	1.08939	3.70873	1.08939	5.20855	9.24075	4.27148	0.0759347	51.3183	0.0306349	56.2195	6.90716	9.91016	15.9092	4210.55	21.7744	6.88566	22.7948	9.02351	4.43689	9.62293	4.94993	0.0758881	6.94486	0.285706	NA	0.105265	11.9423	14.7552	5.90211	3287.14	5.38445	1.70271	7.60482	4.19939
288	0.192683	4.93497	2.14802	2.2029	0.193531	0.176073	14.2088	0.0626245	3.01495	970.957	4.82702	1.70661	4.72156	1.70661	8.99693	7.38754	4.5657	1.24018	88.2522	1.02167	39.1517	20.2881	2.21275	19.2352	4229.79	28.6505	9.06009	28.2953	10.1751	11.8998	19.4589	3.32907	0.0542551	19.5374	6.91224	NA	0.114529	22.2327	4.66181	9.80008	3296.94	8.74995	2.76698	12.5671	7.0331
289	0.0291124	4.35682	2.88232	5.45736	0.203513	0.0737175	11.7392	1.59831	3.29254	974.25	3.97774	1.40634	4.69889	1.40634	7.39047	6.04773	6.75619	7.79339	53.9156	0.498402	49.4156	21.7933	0.910743	17.169	4246.96	20.5226	6.48981	23.6589	10.6792	50.392	14.2166	3.26054	0.00109386	9.87198	13.4507	NA	0.075856	6.72741	8.81476	11.8679	3308.81	15.3534	4.85518	16.7231	7.01271
290	0.104747	7.96611	1.71482	11.3863	0.238337	0.0858938	3.66903	0.726977	3.23653	977.486	4.24789	1.50186	4.73838	1.50186	1.45057	2.66476	8.31369	0.536383	69.6702	1.20971	42.1389	43.4693	7.30815	19.6402	4266.6	25.4486	8.04756	27.6877	11.5926	51.6766	1.72484	9.52952	0.0356008	5.65004	15.1123	NA	0.0188884	12.2609	17.6097	12.6243	3321.44	16.0103	5.06291	17.6872	7.56135
291	0.12747	10.9072	1.39488	1.35525	0.42444	0.151602	14.7086	0.425406	3.68686	981.173	5.74145	2.02991	5.71676	2.02991	0.689043	8.19035	9.07045	19.4311	64.2726	2.29783	41.9743	40.8388	3.29545	21.1178	4287.72	22.6123	7.15062	28.2684	13.9671	40.7745	0.797591	26.1887	0.131709	3.64572	8.38969	NA	0.0463883	25.4912	9.67608	12.7935	3334.23	14.5907	4.61398	17.4075	8.17953
292	0.342297	8.77791	2.1101	3.86513	0.183206	0.13784	7.50404	0.0724242	2.87412	984.047	3.52227	1.24531	4.11943	1.24531	0.482323	6.20388	9.35435	4.59129	37.3424	4.07915	29.3806	43.826	2.50393	15.3071	4303.02	16.7326	5.29131	20.5984	10.0158	11.1695	3.01455	9.05747	0.152472	5.23951	7.32137	NA	0.16585	5.43366	12.5515	6.01176	3340.24	4.45508	1.40882	7.42058	4.60295
293	0.26756	7.4873	0.744723	6.67051	0.195603	0.0857687	10.1294	0.13108	3.21399	987.261	4.16123	1.47122	4.68521	1.47122	0.23219	12.7345	7.55453	14.0999	6.3161	3.35964	36.9632	57.6655	0.756957	15.5203	4318.54	19.344	6.11712	21.6374	9.40316	13.7069	2.15821	4.1709	0.0917913	10.8637	25.1056	NA	0.0414432	3.69965	4.40228	7.13783	3347.38	8.16076	2.58066	9.71849	4.55717
294	0.215938	4.75571	1.9076	4.84569	0.210059	0.106836	17.8091	0.509327	3.79503	991.056	6.00052	2.12151	5.91654	2.12151	0.765111	8.61485	2.06252	22.2704	1.94149	1.37771	25.0903	65.0905	1.68356	14.3218	4332.87	21.2244	6.71174	21.0336	7.61009	35.268	2.92074	3.06211	0.0514275	7.13135	17.8583	NA	0.116444	8.72838	0.495346	8.40357	3355.78	11.5779	3.66125	12.0648	4.74232
295	0.449523	3.44443	1.015	6.32616	0.293223	0.133498	2.98048	0.136061	1.8473	992.904	2.23038	0.788559	2.63586	0.788559	0.823135	12.7509	7.81813	17.0165	11.1343	0.432978	47.6409	31.2457	10.218	15.4534	4348.32	15.1624	4.79479	20.2482	10.6586	56.5548	1.99007	10.1357	0.0763864	13.1393	8.91304	NA	0.0982426	10.5903	9.32294	12.3134	3368.1	17.2906	5.46778	17.7812	6.84564
296	0.600422	2.79869	2.45452	10.1015	0.375759	0.139939	4.12671	1.40973	2.75091	995.655	3.271	1.15647	3.90738	1.15647	3.95158	9.62808	11.4517	24.5662	13.257	1.3958	32.2909	31.8998	12.444	15.6539	4363.97	11.349	3.58888	19.2428	12.065	40.3127	3.98879	8.61356	0.0409005	14.6649	20.7662	NA	0.173686	17.0626	13.6617	13.2539	3381.35	12.5416	3.96599	17.2199	9.2879
297	0.489985	3.88249	2.57028	9.40405	0.088119	0.243166	17.0441	2.51197	4.52927	1000.18	5.89334	2.08361	6.61288	2.08361	5.53279	12.0963	12.2087	28.3969	11.1222	0.164285	43.7376	33.8528	2.90979	16.669	4380.64	15.0949	4.77342	21.4425	11.8956	43.2749	1.47767	5.34125	0.11359	17.0849	32.2107	NA	0.101346	3.39313	20.6377	13.7372	3395.09	15.6999	4.96475	18.702	8.7725
298	0.489492	4.58173	0.484882	6.79649	0.0530906	0.108904	17.8775	1.20412	3.94953	1004.13	6.14048	2.17099	6.12051	2.17099	2.4354	8.01111	8.11431	4.41801	4.81996	1.22047	40.2806	15.0667	2.78062	9.68302	4390.32	12.2148	3.86265	13.5457	5.82037	7.58468	2.09481	4.81001	0.0661063	6.18575	16.3116	NA	0.149353	10.0883	0.623098	5.32375	3400.41	5.43705	1.71935	7.04309	3.6044
299	0.145828	6.12653	0.582751	8.35999	0.184283	0.144076	11.6312	2.2301	3.67559	1007.81	4.47242	1.58124	5.25683	1.58124	2.17071	5.07891	3.44231	4.37903	8.62115	2.53316	55.5383	13.3513	16.9944	12.4566	4402.78	16.946	5.35881	17.8154	7.09778	29.468	2.53687	1.94608	0.0710629	4.40975	2.05373	NA	0.212904	1.87389	6.38088	5.43924	3405.85	9.2213	2.91603	8.35527	2.52321
300	0.500508	12.1219	0.276197	7.64303	0.384583	0.334263	17.0438	0.65543	4.86996	1012.68	6.62389	2.3419	7.21186	2.3419	4.2426	6.88931	2.42967	4.56409	12.1965	0.32122	53.1069	9.28972	2.19472	10.5816	4413.36	16.3737	5.17781	15.7594	5.40383	24.8198	1.72032	1.74756	0.0355619	11.2274	8.56635	NA	0.127586	13.086	13.5256	8.31735	3414.17	8.31467	2.62933	10.9467	5.68802
301	0.35089	16.5698	2.89109	13.3179	0.142172	0.124478	1.1661	0.409906	4.37154	1017.05	6.64494	2.34934	6.72088	2.34934	6.34307	3.24835	6.7271	2.31173	23.1972	1.97569	54.7831	12.4488	20.4354	14.6078	4427.97	16.9435	5.35802	19.9658	9.24981	10.6013	3.60244	2.52039	0.0339999	12.209	26.5217	NA	0.0873793	6.92697	1.14439	7.07195	3421.24	8.53937	2.70039	9.77234	4.37157
302	0.436899	3.39802	2.76328	10.4504	0.127438	0.316608	10.667	0.386906	3.56832	1020.62	4.48445	1.58549	5.15381	1.58549	6.34585	27.0062	1.01245	1.14443	27.5518	0.440951	29.6256	19.2721	5.42647	13.0918	4441.06	12.5858	3.97999	17.0717	9.11177	25.4192	8.02567	0.514029	0.0497249	3.53786	2.32126	13.3969	0.0534982	6.77025	5.70166	6.57901	3427.82	7.84368	2.48039	9.0594	4.09861
303	0.19894	13.3283	2.73965	13.7956	0.273707	0.199779	15.3171	0.185438	5.75481	1026.37	7.02371	2.48325	8.23807	2.48325	5.17692	5.02647	5.87575	1.50415	26.4789	1.73167	46.1232	20.7094	6.84309	13.2744	4454.34	15.0423	4.75678	18.0312	8.51762	5.92571	2.73641	1.3689	0.217028	8.20178	2.42214	NA	0.100117	6.3083	3.14473	3.38057	3431.2	2.83943	0.897906	4.27847	2.48266
304	1.31846	14.9714	2.32382	10.5949	0.0297772	0.189214	16.7934	0.111953	5.79162	1032.17	7.14401	2.52579	8.3174	2.52579	8.11264	9.91692	7.85411	4.44926	0.343602	0.566494	39.9082	25.4613	4.19004	11.2003	4465.54	13.1128	4.14663	15.3469	7.05365	2.30298	3.39474	1.00891	0.115442	11.6446	6.28896	NA	0.119689	4.31568	11.1369	4.48088	3435.68	4.40131	1.39182	5.8727	3.08906
305	0.294953	7.70685	0.0861281	8.42407	0.0754985	0.29503	2.58048	0.088695	2.44396	1034.61	3.57433	1.26372	3.70768	1.26372	7.38723	8.84408	9.73507	7.81933	64.3502	1.37202	43.6317	37.2329	1.99605	20.2632	4485.8	22.4448	7.09768	27.3609	13.1655	6.87111	1.22539	1.80903	0.050608	11.6592	20.4526	NA	0.0672185	4.40019	17.5348	7.11891	3442.8	7.72141	2.44172	9.56063	4.67718
306	0.325292	4.80945	0.60897	6.1104	0.61645	0.0207436	0.566724	0.352931	1.67637	1036.29	2.36911	0.837608	2.51398	0.837608	3.03124	8.43966	9.84428	4.55455	62.9385	1.04279	43.0312	56.0099	1.48784	21.1533	4506.95	25.3087	8.00332	29.1566	13.15	6.1426	1.53321	0.340753	0.0268025	8.7239	24.5409	12.8206	0.205111	12.5474	2.51688	6.93982	3449.74	7.92417	2.50584	9.44566	4.43397
307	0.431915	1.63715	2.52528	2.6538	0.512069	0.170166	13.2902	0.0219802	2.65532	1038.94	4.42076	1.56297	4.21829	1.56297	8.25902	7.23331	6.5587	18.5031	72.7387	1.2215	53.5277	46.8608	1.80544	24.0787	4531.03	26.5629	8.39991	32.4786	15.6788	10.1496	4.20419	0.732508	0.0286723	17.5251	48.0251	0.266806	0.0640636	11.6753	19.8724	11.2544	3460.99	14.9051	4.71341	15.9678	6.54097
308	0.300487	1.53518	0.331602	4.3767	0.255416	0.141136	12.0008	0.297788	2.40489	1041.35	4.13414	1.46164	3.86653	1.46164	2.3182	14.6595	1.98695	7.63932	38.7054	0.201954	50.5206	46.5699	0.466406	18.1187	4549.15	21.0578	6.65907	24.7778	11.4596	6.17219	2.24617	3.01668	0.0799414	9.13837	46.2634	0.133403	0.105415	17.6185	28.1985	11.2973	3472.29	15.2948	4.83664	16.1339	6.46062
309	0.660951	4.24892	0.326148	3.82905	0.145689	0.0249371	2.58412	0.358723	1.52232	1042.87	1.75445	0.620293	2.14261	0.620293	1.83369	9.07673	0.329181	9.70089	58.7413	0.229744	38.9945	42.947	3.22423	18.3419	4567.49	22.2995	7.05172	25.3936	11.2902	27.5879	2.3287	0.519627	0.140623	1.17283	4.21878	0.133403	0.105891	16.8192	46.79	9.9817	3482.27	15.853	5.01315	14.9948	4.96854
310	0.251283	13.0112	1.96902	10.6673	0.240966	0.171759	1.12243	1.03356	3.55844	1046.43	5.1843	1.83293	5.39137	1.83293	3.78115	5.38784	3.72181	2.65813	61.391	0.159178	40.258	37.4551	1.40053	17.357	4584.85	22.7687	7.20008	24.5571	10.1569	25.5293	4.00434	0.65246	0.0588657	4.65269	54.8834	0	0.0863281	3.73596	19.7428	11.3346	3493.61	17.7045	5.59866	16.9333	5.73595
311	0.0554402	8.36463	0.300803	5.30347	0.266084	0.115835	0.227705	0.728429	1.9203	1048.35	3.14764	1.11286	3.03316	1.11286	1.86811	2.83401	9.73981	2.90061	63.3863	1.56231	38.2921	30.0613	2.45471	17.011	4601.86	22.0983	6.9881	23.9991	10.0229	4.16656	1.11285	1.78635	0.0691298	18.0759	8.48543	NA	0.148336	13.1667	37.8674	9.43096	3503.04	12.3863	3.91691	13.3479	5.51406
312	0.648305	8.74115	1.05497	8.42334	0.144029	0.262642	12.7631	1.48544	4.19037	1052.54	4.98014	1.76075	5.95112	1.76075	10.3714	2.34803	5.7842	4.93524	100.855	0.933654	47.2547	12.198	1.35089	20.6701	4622.53	33.3201	10.5367	31.2069	10.1334	12.4232	3.99834	5.12355	0.0116268	26.4419	16.3234	NA	0.174156	11.9719	17.7307	10.4665	3513.5	8.90225	2.81514	13.2817	7.65139
313	0.0331577	8.00794	0.661237	12.7371	0.328212	0.168033	10.9618	0.595426	4.18661	1056.72	5.44097	1.92367	6.11029	1.92367	12.6084	2.32116	6.99434	2.91719	32.5377	1.93212	65.9711	13.9336	1.10516	15.5912	4638.12	21.3425	6.74908	22.3403	8.84211	5.65235	6.62706	3.34568	0.0302731	14.0245	9.55154	NA	0.0973402	12.7747	3.76099	6.20716	3519.71	5.06912	1.603	7.81016	4.60416
314	0.447028	3.872	2.08324	15.4174	0.246828	0.116274	10.8726	0.575359	4.20384	1060.93	5.78754	2.0462	6.25004	2.0462	2.96162	2.70343	5.26954	5.64977	68.9766	2.23948	51.0986	10.7586	0.479393	16.6819	4654.8	25.1521	7.9538	24.6357	8.7281	9.95828	6.03394	2.40154	0.0132472	3.92012	6.99055	17.5848	0.114985	18.1541	7.30346	7.2475	3526.96	6.43313	2.03433	9.28183	5.21317
315	0.0512581	0.318933	2.25067	15.61	0.19567	0.0952728	12.1943	1.21493	3.99138	1064.92	6.22916	2.20234	6.19372	2.20234	8.36574	5.18992	12.2464	3.94342	63.7973	1.67112	61.2831	16.0296	1.96192	19.3876	4674.19	24.922	7.88102	27.2686	11.5066	20.9509	4.99103	4.75534	0.0345723	3.85288	21.5879	10.8999	0.0188762	6.07204	8.09433	8.12578	3535.08	7.66131	2.42272	10.5485	5.70306
316	0.116388	4.51077	0.60063	12.4382	0.165569	0.246781	8.72161	0.598916	3.42486	1068.34	4.75254	1.68028	5.10513	1.68028	4.18045	3.93469	7.32654	3.08953	14.1954	2.01829	43.6715	8.89201	1.20442	9.83476	4684.03	13.3181	4.21156	14.0463	5.6232	9.66831	6.31072	15.273	0.127028	5.34258	19.4888	22.0821	0.0350338	3.42952	8.57919	9.03363	3544.12	7.68735	2.43095	11.4646	6.60267
317	0.465089	9.03076	5.00024	7.36077	0.152689	0.112768	3.96425	2.47135	3.56974	1071.91	3.39892	1.2017	4.77144	1.2017	4.74305	13.3159	10.1836	3.60399	10.9491	0.679338	38.1191	13.8527	2.87846	10.925	4694.95	11.2688	3.56352	14.4885	7.36151	7.46296	1.44199	19.0582	0.0688217	14.4875	25.6564	0.266806	0.0988565	1.36085	5.06703	7.49694	3551.61	9.15727	2.89578	10.3927	4.60116
318	0.390372	6.55266	4.42193	2.84299	0.201942	0.0665281	2.97351	0.0814114	2.19142	1074.11	2.42608	0.857747	3.04917	0.857747	11.3636	7.54046	1.94345	4.62041	1.38351	8.40561	50.0482	22.0202	4.76362	12.4543	4707.41	15.4114	4.87351	17.3279	7.58083	6.17819	0.927734	28.2652	0.0692385	9.4078	10.1982	0.18866	0.0487913	4.80764	10.2807	7.03722	3558.65	8.58996	2.71638	9.7536	4.32083
319	0.134506	1.45372	0.549377	12.648	0.12088	0.378748	4.48767	0.394721	2.52095	1076.63	4.34275	1.5354	4.05635	1.5354	8.21274	6.31892	5.22902	7.015	1.45539	9.61645	54.3101	27.4141	0.941716	13.3904	4720.8	17.2003	5.43922	18.8296	7.95116	6.32929	2.95366	23.3312	0.0201081	5.21718	21.6041	17.0641	0.0692053	5.86955	2.5099	8.49683	3567.15	8.80066	2.78301	11.2798	5.71382
320	0.239208	1.60516	1.80076	17.1192	0.0829017	0.288054	7.45633	0.583115	3.64684	1080.27	5.95908	2.10685	5.75369	2.10685	6.77212	4.19239	10.8897	6.36505	3.62295	6.59068	34.1972	14.3496	6.59729	10.3974	4731.19	9.51986	3.01045	13.4079	7.387	17.8446	6.68429	42.3198	0.0333854	6.52707	34.2669	17.2518	0.182243	10.4653	5.82844	14.1404	3581.29	14.1913	4.48769	18.6281	9.65269
321	0.0708965	2.61324	1.16104	17.1374	0.0857688	0.126287	0.836791	1.00948	2.88011	1083.15	5.82182	2.05832	4.93844	2.05832	12.9516	4.42705	11.2102	7.45321	26.1546	11.6568	51.7727	9.88336	3.89951	15.4899	4746.68	15.0929	4.77281	20.2627	10.7171	26.1893	1.53392	18.8019	0.0594456	5.10406	13.8687	3.93934	0.178138	5.60123	6.39278	8.16688	3589.46	8.69835	2.75066	10.9175	5.41622
322	0.0966964	5.54768	1.92811	12.4423	0.102193	0.204759	4.90238	1.43533	3.33243	1086.49	4.25306	1.50368	4.83611	1.50368	5.56495	10.3088	9.34342	8.27472	50.9642	5.39241	48.3898	11.491	8.71471	17.6049	4764.29	18.3017	5.7875	23.3924	11.8174	6.06392	0.176613	4.82772	0.128307	6.17621	118.921	4.5357	0.0733973	0.872556	3.81525	14.5591	3604.01	36.7525	11.6222	26.1812	2.93691
323	0.0721483	9.15801	2.59285	4.00141	0.11547	0.24522	11.9241	0.0325009	3.51771	1090	4.62714	1.63594	5.15365	1.63594	3.92873	7.85079	8.05546	4.7783	89.1563	3.10027	42.0712	14.801	4.51762	19.8066	4784.1	28.7271	9.08432	28.891	10.7223	7.09601	4.95377	5.37336	0.0337218	11.2494	5.27681	5.51488	0.0569452	3.21549	8.79758	5.1568	3609.17	3.50221	1.1075	6.26429	4.0493
324	0.110174	6.1683	2.76144	3.01585	0.0374135	0.430148	12.3265	0.171644	3.12768	1093.13	4.28753	1.51587	4.64355	1.51587	6.55638	12.0916	4.11949	6.77108	35.7504	0.224608	51.0964	19.1855	2.20119	15.333	4799.43	17.3134	5.47497	20.8079	9.85799	0.636508	0.935017	4.39423	0.0999243	2.11392	12.2196	1.25362	0.0982287	1.87964	10.2519	3.38826	3612.56	4.34356	1.37355	4.76181	2.0147
325	0.561093	10.9056	0.763761	6.28769	0.0222407	0.0968568	13.3007	0.0383164	3.99703	1097.13	5.4573	1.92945	5.92648	1.92945	1.37445	11.2486	11.6821	4.84219	52.0571	7.00613	44.7922	15.7801	3.18122	16.8849	4816.31	18.5302	5.85976	22.7447	11.0251	2.38579	1.3786	2.86079	0.0510933	3.46067	12.1973	5.81104	0.126279	4.35736	4.9994	3.76283	3616.32	3.53876	1.11905	4.88189	2.64378
326	0.291516	7.58661	0.65384	7.34733	0.0923805	0.267944	10.9929	0.282204	3.43934	1100.57	4.44689	1.57221	5.01155	1.57221	6.10355	10.9954	10.5388	4.87472	57.2385	1.26619	42.0436	0.555933	1.44748	15.0071	4831.32	20.3531	6.4362	21.4433	8.57093	17.6676	0.752308	0.935178	0.126406	14.1053	10.6295	31.4044	0.07423	4.79753	12.0205	9.2513	3625.57	10.1293	3.20318	12.4545	6.04812
327	0.00698805	2.05392	0.527534	10.4742	0.273062	0.289464	7.10787	0.218039	2.61888	1103.19	3.9653	1.40194	4.02083	1.40194	0.914189	3.62686	9.77558	1.45118	49.6007	2.88547	50.2606	3.21828	1.97673	13.7455	4845.07	20.6765	6.5385	20.284	7.20701	1.66832	0.212768	1.68319	0.0123993	20.222	1.7378	31.2309	0.192665	9.48262	11.8077	7.82504	3633.4	10.5937	3.35004	11.1751	4.475
328	0.0725575	4.25324	3.6042	14.4995	0.183622	0.0530096	8.60943	0.130326	3.92574	1107.11	5.24003	1.85263	5.77837	1.85263	7.65245	5.80893	3.78257	2.18721	26.0445	0.215751	53.0763	3.62862	4.09987	11.8329	4856.9	17.2361	5.45054	17.2834	6.38238	16.111	4.23962	2.77105	0.0632684	14.932	0.979145	3.53807	0.148104	11.0119	11.7316	6.55258	3639.95	6.24691	1.97545	8.52802	4.57713
329	0.0460429	11.4045	2.92229	7.52295	0.112178	0.126048	8.94518	0.402439	3.9352	1111.05	4.65249	1.6449	5.58011	1.6449	2.63767	8.16389	8.94941	9.31924	5.30394	0.451971	65.8899	8.50874	2.60816	12.4259	4869.32	20.3099	6.42256	18.8484	6.00332	13.639	2.70307	1.58846	0.136559	14.6628	2.45446	NA	0.0931838	6.14955	13.0971	6.05824	3646.01	6.08206	1.92332	7.98156	4.13493
330	0.136864	12.952	1.8573	8.9376	0.140895	0.0949389	9.12124	2.02507	4.40824	1115.46	5.11258	1.80757	6.21581	1.80757	7.81764	12.0201	10.0126	5.51363	18.5466	1.68075	33.7131	5.66927	1.48271	10.7174	4880.04	10.1255	3.20196	13.9193	7.51542	7.48791	1.40876	2.45067	0.167711	0.21136	0.982383	NA	0.0657019	5.66994	9.6805	3.12499	3649.13	3.58942	1.13507	4.26007	1.98992
331	0.196928	7.026	0.665702	13.6613	0.323996	0.319924	3.21358	2.04639	3.43173	1118.89	4.73567	1.67431	5.10604	1.67431	8.45887	13.9747	8.91741	2.25101	6.96308	2.18103	45.8452	2.40903	4.64658	10.6274	4890.67	13.7721	4.35512	14.9826	6.27231	14.8203	0.23279	0.15013	0.0713518	0.101179	2.34784	5.57116	0.0750557	5.8905	13.4855	4.27458	3653.41	5.67769	1.79544	6.07002	2.47914
332	0.135407	6.70145	0.706429	16.0687	0.160259	0.143561	13.9343	1.80132	4.95643	1123.84	6.59606	2.33206	7.28849	2.33206	8.33337	7.14112	5.22683	6.21985	25.1102	0.244925	33.2985	8.29145	47.7938	15.74	4906.41	16.0042	5.06098	20.801	10.679	7.74408	0.768272	2.37273	0.0381956	0.189769	2.33294	11.9505	0.137213	5.44215	9.47285	4.04487	3657.45	4.34928	1.37536	5.42023	2.66951
333	0.158953	5.92186	2.1902	10.318	0.0846515	0.162405	8.78201	1.97931	3.69967	1127.54	4.10446	1.45114	5.15082	1.45114	6.59727	2.7172	4.12649	4.87763	0.919822	0.180127	53.2318	12.6045	3.65505	9.87888	4916.29	16.6588	5.26798	15.1469	4.61089	7.90152	1.29142	2.86981	0.072115	0.169521	6.60681	14.8611	0.0984055	14.9195	15.6562	6.44464	3663.9	6.57654	2.07968	8.52432	4.36496
334	0.116765	12.7562	0.231821	4.91337	0.0747042	0.235238	6.49803	2.32628	3.39405	1130.94	4.51141	1.59502	4.98907	1.59502	1.25395	5.9557	7.5801	2.61284	33.4223	0.161406	18.7589	19.1672	21.8154	12.3031	4928.59	11.4635	3.62509	15.9282	8.678	12.3386	0.955199	12.9894	0.0342407	0.302632	1.06816	37.2299	0.0436891	2.57021	8.90623	7.64383	3671.54	11.599	3.66792	11.3117	3.97591
335	1.08845	5.47639	2.04254	2.10726	0.056945	0.0277086	7.75033	2.32312	2.60909	1133.55	2.69385	0.952419	3.56151	0.952419	1.4213	3.11918	9.66171	6.35245	52.684	0.0682026	8.94713	17.1423	11.838	12.3594	4940.95	16.0481	5.07484	17.4342	7.28452	17.7919	0.922693	14.7313	0.0725597	0.110913	4.30383	33.1487	0.0864728	2.19813	7.98998	8.13565	3679.68	10.8453	3.42958	11.5652	4.70607
336	0.931853	3.75595	0.51746	4.91859	0.0740238	0.192429	7.99698	0.151066	2.31729	1135.86	2.93973	1.03935	3.35664	1.03935	0.722382	7.78942	9.26833	8.63268	48.9601	0.0711303	31.2556	6.10036	23.1391	15.1043	4956.06	16.2596	5.14173	20.2461	9.96261	0.493058	0.410718	6.97525	0.198375	0.21709	10.1375	1.6279	0.0904548	9.2392	3.52403	3.29136	3682.97	4.00043	1.26505	4.5564	2.02631
337	0.145874	2.94984	0.304654	8.50861	0.115997	0.201498	6.45464	0.0406627	2.34022	1138.2	3.36191	1.18861	3.52884	1.18861	3.09594	6.85313	8.30876	7.1141	24.7458	0.131844	36.5477	5.35338	35.9246	14.2306	4970.29	14.2344	4.50132	18.7319	9.72926	0.0541067	7.48018	10.8147	0.289957	4.5359	14.0669	NA	0.102712	7.66332	10.3088	6.14629	3689.12	5.20176	1.64494	7.79123	4.50134
338	0.386429	2.2387	1.84201	12.0849	0.12224	0.274429	2.6666	0.262274	2.4847	1140.69	4.00854	1.41723	3.90193	1.41723	7.76203	7.99016	10.8392	16.7095	11.9059	0.106901	50.4268	4.20527	46.7327	17.4087	4987.69	18.3012	5.78735	23.1961	11.6214	0.0987982	9.26616	13.9876	0.103957	17.4774	13.5699	NA	0.147479	4.36113	12.3736	7.93178	3697.05	6.86536	2.17102	10.1028	5.76076
339	0.0603366	3.16917	1.60958	5.86517	0.071933	0.0325913	2.08573	0.10432	1.62485	1142.31	2.07999	0.735387	2.36024	0.735387	3.66453	9.03502	8.80376	19.0374	13.6419	0.105814	55.1462	0.949028	51.3131	17.9663	5005.66	20.8897	6.60591	24.5722	11.3604	0.13938	1.39041	12.9321	0.343594	39.8843	2.81668	27.7587	0.122225	3.2804	41.4469	13.0115	3710.06	16.9121	5.34809	18.3596	7.66338
340	0.18051	2.41291	1.1151	1.40305	0.149953	0.193981	3.62142	0.145262	1.15277	1143.47	1.28905	0.455748	1.60852	0.455748	1.32559	7.95082	5.65872	10.903	42.1899	0.19187	4.40826	14.5771	57.347	16.0614	5021.72	19.9837	6.31941	22.3808	9.74196	0.150097	0.289772	9.81882	0.0108943	54.5997	20.3733	29.9786	0.304911	1.54592	14.4639	13.1536	3723.21	17.8666	5.64992	18.8035	7.50367
341	0.95048	13.6387	5.16294	10.9396	0.0311255	0.282339	5.66061	0.0965737	4.5953	1148.06	5.29753	1.87296	6.46826	1.87296	3.00084	8.2589	3.373	13.1001	47.3462	0.241719	9.50352	25.9835	13.594	13.8224	5035.54	14.7167	4.65383	18.4762	9.16859	0.262302	5.41003	6.54744	0.0934782	37.9721	18.9591	16.4578	0.362503	3.33453	13.1196	10.2519	3733.46	11.9106	3.76647	14.0184	6.48542
342	1.27918	14.7267	4.68199	12.0435	0.0240999	0.177686	6.86183	0.472565	5.03344	1153.09	5.73379	2.0272	7.06065	2.0272	3.78559	6.31261	5.11897	14.3767	52.902	0.197124	32.9207	28.0803	47.4423	21.2374	5056.78	19.8417	6.2745	27.5119	14.9629	0.271292	3.51563	7.01329	0.0614403	0.546545	43.4427	31.517	0.110532	7.4061	33.8379	12.7722	3746.24	16.7035	5.28212	18.0544	7.49012
343	0.453614	7.15789	0.323379	13.4615	0.136142	0.273636	3.87572	0.467813	3.26871	1156.36	4.81983	1.70407	4.97278	1.70407	2.15497	11.6716	5.14798	15.0872	47.5652	0.168098	30.4094	33.6881	46.5046	21.3775	5078.16	18.5971	5.88091	27.2584	15.4966	0.892506	3.25365	2.46107	0.0507405	13.369	91.1973	37.7013	0.0746195	1.4876	14.6728	16.5161	3762.75	28.7213	9.08247	25.5985	7.43359
344	0.0643654	22.2601	1.44836	11.1901	0.0357345	0.108789	3.72402	0.232401	4.88298	1161.25	7.9823	2.82217	7.70515	2.82217	4.39683	10.7198	7.13319	15.4327	63.3828	0.150353	8.5958	39.501	21.5227	18.9817	5097.14	20.2959	6.41814	25.3998	12.5635	0.850513	2.95787	21.1079	0.108713	18.3025	53.6222	2.14643	0.708387	2.74957	34.8846	13.7439	3776.5	18.2757	5.77929	19.5232	7.96458
345	0.139736	27.169	5.43537	5.92896	0.307934	0.0382019	3.19354	0.143196	5.29449	1166.54	9.17241	3.24294	8.53743	3.24294	2.161	9.31039	10.407	14.521	45.4696	1.98051	32.4029	39.2042	16.1186	19.0639	5116.2	16.0381	5.07168	24.1356	13.9922	0.227193	5.68167	4.71513	0.0381723	41.4902	17.6722	1.46224	0.730336	12.4592	20.8061	10.5282	3787.03	13.2106	4.17754	14.7058	6.3507
346	0.158883	32.1902	4.71224	2.00716	0.209779	0.0775093	5.14856	0.197053	5.58767	1172.13	10.9498	3.87134	9.45901	3.87134	1.40772	8.89661	6.58019	11.2268	16.5984	2.27617	37.8358	22.0387	8.55711	12.8242	5129.03	11.41	3.60815	16.4323	9.21601	0.258667	0.0685105	10.8626	0.00764024	38.7732	6.71035	3.16581	0.162102	9.32893	22.7885	9.21263	3796.24	12.6233	3.99183	13.2045	5.2208
347	0.758674	12.2111	1.89334	11.7421	0.037208	0.0824807	5.37802	0.232012	4.04187	1176.17	5.20219	1.83925	5.88112	1.83925	1.18157	12.2785	5.64271	16.5499	32.2343	0.154032	33.826	13.2286	24.5364	15.5147	5144.54	12.5093	3.95578	19.4704	11.5589	2.61415	8.8343	13.6927	0.0510475	49.9885	5.08828	31.5678	0.0283325	11.0826	15.9137	13.8861	3810.12	15.7814	4.9905	18.8766	8.89564
348	0.797384	2.22249	3.23471	10.8505	0.0944081	0.206096	9.92628	0.115944	3.43098	1179.6	4.44321	1.57091	5.00189	1.57091	2.86309	15.8463	8.3749	6.60869	55.2625	0.15157	43.2692	21.1979	27.3363	20.1012	5164.64	18.9058	5.97853	26.0797	14.1226	3.57929	0.940326	21.7063	0.0602164	48.5742	7.96557	39.4145	0.1141	3.349	21.6513	14.7355	3824.86	17.5434	5.5477	20.2832	9.18778
349	0.0463848	0.804495	1.27121	15.7067	0.0645737	0.124038	5.51107	0.337434	2.98324	1182.58	5.45466	1.92851	4.91175	1.92851	1.97792	7.25065	7.75394	15.2907	56.2434	2.29004	34.9	25.4819	13.0338	18.2469	5182.89	17.8873	5.65646	23.9034	12.5905	11.1438	0.775984	11.8782	0.0910566	11.5323	5.95598	40.2576	0.0444809	6.23649	10.8272	9.87431	3834.73	11.7196	3.70605	13.5804	6.16826
350	0.129163	2.71915	0.175436	10.4581	0.181398	0.228472	9.12485	0.170334	2.89836	1185.48	4.35867	1.54102	4.43939	1.54102	2.04578	8.84523	6.34835	14.941	87.0027	0.57251	49.8519	28.553	42.563	26.7471	5209.64	28.6993	9.07552	35.8226	17.6715	3.77104	0.181236	23.8889	0.123735	8.59982	12.8752	20.8642	0.264238	3.43008	1.11789	7.51163	3842.25	8.87462	2.8064	10.318	4.70523
351	0.561538	3.95767	3.53749	7.08761	0.181999	0.404105	5.56675	0.531525	2.72859	1188.21	2.68947	0.950871	3.67946	0.950871	5.66103	21.6934	3.99991	14.8508	63.0074	0.480966	32.2948	16.9098	2.09684	17.8883	5227.53	19.8832	6.28761	24.1759	11.6007	0.539192	0.0220148	11.1367	0.231348	2.2052	4.7576	25.5596	0.0884796	7.9202	7.38373	5.98441	3848.23	7.91824	2.50397	8.48838	3.48044
352	0.415805	6.47137	0.644174	12.7834	0.350822	0.295262	5.23971	0.208017	3.30107	1191.51	4.57342	1.61695	4.91802	1.61695	6.55849	17.1789	8.4001	15.1365	83.7928	0.350728	51.0262	19.4436	18.0733	24.4401	5251.97	26.4378	8.36038	32.8005	16.0797	0.830555	0.0730601	12.4817	0.39579	2.29359	5.2526	18.7493	0.188707	6.18514	7.21106	5.36615	3853.6	6.17672	1.95325	7.3194	3.4129
353	0.196676	4.17203	4.50533	10.6496	0.566678	0.147513	9.3209	0.191206	3.71874	1195.23	4.27255	1.51057	5.22932	1.51057	3.72638	12.4319	8.70974	5.33292	53.8767	0.469645	43.8951	26.7418	20.7471	19.5479	5271.52	18.738	5.92549	25.4734	13.6224	0.194747	0.228119	1.81185	0.37804	40.8303	1.20275	11.5427	0.131754	13.3821	9.96762	7.967	3861.56	12.6887	4.01252	11.9795	3.95448
354	0.299007	1.95262	3.33759	5.86392	0.430963	0.196485	7.07012	0.298839	2.43119	1197.66	2.7371	0.967709	3.3989	0.967709	10.2466	21.9483	4.02569	23.2548	78.3564	0.472311	44.8212	15.2974	23.2917	24.6349	5296.15	23.9979	7.5888	32.2237	17.0461	2.17578	0.918433	6.00946	0.0347202	4.2863	4.99641	14.5703	0.0341356	5.79731	18.8001	5.76229	3867.33	6.25687	1.9786	7.74089	3.7837
355	0.500869	3.9338	1.59171	8.27753	0.136117	0.225693	6.13172	0.797878	2.69941	1200.36	3.08883	1.09207	3.79148	1.09207	8.06608	18.3239	7.61537	25.0736	14.6922	0.346901	33.005	17.26	22.0521	16.2706	5312.42	9.96517	3.15126	19.4218	13.1193	1.25414	1.00997	3.58947	0.0774055	11.6517	4.29793	7.08238	0.109325	10.8199	24.1373	6.40295	3873.73	7.52471	2.37952	8.78247	4.02343
356	0.178728	14.7186	4.02628	11.6309	0.377645	0.308107	8.3527	1.11561	5.08857	1205.45	5.7602	2.03654	7.12511	2.03654	3.75113	13.5672	9.73611	24.4639	9.69157	0.698878	48.2175	22.4165	11.6607	16.0226	5328.44	14.3122	4.52591	20.5485	11.4967	0.179723	0.0991691	11.7139	0.0574887	3.80239	5.95838	4.25347	0.0636471	14.0046	22.2387	6.23715	3879.97	7.50545	2.37343	8.61058	3.86372
357	0.0110423	5.54799	1.70307	4.88852	0.380196	0.164607	1.79604	0.0165904	1.81351	1207.26	2.22536	0.786784	2.60029	0.786784	8.41156	15.915	1.44556	9.41094	16.6832	0.397377	37.4431	34.0574	21.0349	16.0888	5344.53	13.0762	4.13507	20.2239	11.9537	2.10139	0.848264	6.20304	0.226392	14.5493	6.19807	0.896536	0.0876657	8.09367	13.4591	5.26634	3885.23	5.41485	1.71233	6.97867	3.55402
358	0.117916	5.8196	1.23088	0.677217	0.483244	0.217853	3.72167	0.0641276	1.54156	1208.81	2.10374	0.743783	2.28535	0.743783	2.86276	25.699	6.85918	3.4604	12.0696	0.051217	43.2465	16.8943	22.1263	14.8077	5359.34	13.8977	4.39485	19.2025	10.4128	0.655272	0.617568	1.29843	0.112358	8.28457	8.87321	6.9078	0.0140264	6.16242	12.7809	4.57066	3889.8	4.59484	1.45302	6.02367	3.11764
359	0.185171	6.0939	0.876192	1.99298	0.159678	0.0889342	8.25986	0.18283	2.22994	1211.04	3.17176	1.12139	3.35133	1.12139	2.70953	19.0326	5.52007	8.12808	12.6737	0.308093	42.7316	17.2888	9.22983	13.0691	5372.41	12.7461	4.03066	17.0998	9.03849	2.9771	0.688778	13.1732	0.0754171	1.26249	16.6973	21.7781	0.0522677	1.75242	8.08746	6.65445	3896.46	7.91075	2.5016	9.15605	4.15286
360	0.195485	23.8316	4.00427	8.95905	0.408743	0.382245	2.53616	1.07266	5.17378	1216.21	8.0891	2.85993	8.0337	2.85993	2.3794	21.2726	8.23213	0.732975	25.86	0.511281	47.4293	35.6353	6.89655	16.5499	5388.96	16.9461	5.35882	21.9088	11.1911	15.4572	0.404062	12.1496	0.167205	12.5825	15.1203	22.074	0.0353216	3.03052	11.8454	9.28661	3905.74	7.80328	2.46761	11.7542	6.819
361	0.273186	26.7441	1.45439	9.81482	0.0956987	0.223562	7.58301	1.28601	5.93435	1222.14	9.19045	3.24931	9.18366	3.24931	4.13062	57.9056	8.43503	5.43116	27.5246	0.189892	18.3586	36.4244	15.3736	19.3082	5408.27	18.6188	5.88779	25.196	13.4204	40.3115	0.357075	14.6671	0.259185	14.5276	2.92351	2.77835	0.119101	3.31311	7.31766	8.65742	3914.4	12.3948	3.91958	12.577	4.73783
362	0.152061	9.13394	0.621757	8.75566	0.0498197	0.117684	4.27576	0.171515	2.90977	1225.05	3.98378	1.40848	4.31825	1.40848	4.52703	2.40877	8.96292	5.41539	25.9639	0.205617	44.7912	42.3127	27.6333	18.0245	5426.29	17.4871	5.5299	23.5544	12.4946	18.8562	0.321452	6.47151	0.228251	10.9614	18.2634	0.200657	0.154732	0.749569	1.17508	5.73823	3920.14	7.63057	2.413	8.15122	3.32523
363	0.282463	5.1143	0.675398	7.78491	0.30609	0.214775	5.06713	0.288982	2.46676	1227.52	3.0359	1.07335	3.54011	1.07335	1.26425	11.2309	3.79597	32.3996	55.3926	1.41078	39.2468	53.0311	32.3746	25.5718	5451.86	21.7303	6.87173	32.4436	18.7001	10.88	0.610138	10.5154	0.173417	9.01069	6.50037	1.51051	0.0875512	3.35913	0.875622	4.35228	3924.49	4.44365	1.4052	5.75749	2.94708
364	0.643744	5.07047	0.556753	8.40155	0.219132	0.0900135	6.05878	0.437804	2.68478	1230.21	3.30178	1.16736	3.85214	1.16736	1.62035	3.58008	5.80431	33.0641	25.3539	2.49749	55.766	57.2664	38.1034	24.784	5476.65	22.6505	7.16272	31.9467	17.6213	38.8068	0.541199	12.3727	0.152141	13.4576	2.31118	35.1719	0.0230086	3.14353	5.3262	11.1306	3935.62	14.4615	4.57314	15.7038	6.55749
365	0.303845	17.2695	0.919079	2.2735	0.253581	0.466511	8.26294	0.0513093	3.72503	1233.93	6.11667	2.16257	5.8876	2.16257	4.7979	0.991505	5.88542	14.101	28.0419	0.599372	45.1965	34.8807	8.64479	15.9043	5492.55	16.2087	5.12564	21.03	10.7787	31.6326	1.27031	11.9622	0.0176718	7.52604	10.8199	26.0795	0.0530468	9.52656	14.9298	11.3818	3947	10.6322	3.3622	14.744	8.01957
366	0.164728	18.9884	2.84647	7.57206	0.0261153	0.0655133	8.70152	0.115532	4.81004	1238.74	6.72594	2.37798	7.18802	2.37798	8.39081	3.05811	4.58898	2.40399	56.5304	0.200402	26.7682	24.9512	13.3357	15.5809	5508.13	18.1466	5.73846	21.3193	9.84241	31.4897	2.00019	12.204	0.0560545	13.1895	11.9536	NA	0.156318	13.7023	12.9778	10.8588	3957.86	9.72347	3.07483	13.9337	7.784
367	0.178559	10.7354	0.84452	7.1324	0.143269	0.0779629	9.95186	0.093269	3.64465	1242.38	4.77601	1.68857	5.33323	1.68857	4.82	1.63565	10.7038	11.6556	59.3323	0.224794	27.0901	44.1285	9.19341	18.7538	5526.89	20.6067	6.5164	25.2702	12.2374	51.3497	1.96111	8.34313	0.13195	27.4358	24.1529	NA	0.0367178	9.48605	12.8859	15.087	3972.95	16.7847	5.3078	20.3948	9.77923
368	0.069064	2.84355	2.20502	11.5047	0.265117	0.440018	4.8799	0.0536524	2.78263	1245.17	3.91785	1.38517	4.1678	1.38517	14.406	3.60014	9.992	25.7022	79.7004	1.97428	35.1168	21.9509	28.5533	24.5551	5551.44	23.5604	7.45044	32.0056	17.1047	37.4745	3.81487	14.0782	0.610322	7.2068	15.3567	24.3028	0.134797	7.29122	11.0327	12.1303	3985.08	11.5437	3.65044	15.7807	8.47985
369	0.0313857	5.20805	0.745119	5.9618	0.136949	0.082471	5.34273	0.175546	2.21051	1247.38	2.7447	0.970396	3.1809	0.970396	13.1837	3.93024	6.82823	12.4163	28.8048	0.166474	38.9051	12.5396	19.4203	15.1327	5566.57	12.282	3.88392	19.0167	11.2488	11.0441	0.787325	15.3274	0.044619	7.29589	10.4588	2.56641	0.039903	5.16658	5.32779	5.80588	3990.89	5.21455	1.64899	7.45487	4.1569
370	0.249364	16.1969	1.97424	6.71291	0.190686	0.0536514	0.838636	0.129211	3.2932	1250.67	5.67401	2.00606	5.29926	2.00606	12.6328	3.5677	7.7085	18.0836	33.2744	0.240154	11.1593	6.88055	21.4187	12.774	5579.35	10.1739	3.21726	15.9912	9.55671	34.6548	2.69033	15.2614	0.103084	2.48919	6.62019	26.6104	0.0712918	0.589501	5.45604	9.45462	4000.34	12.1814	3.85209	13.3067	5.60253
371	0.223096	4.95225	1.61717	10.4816	0.177961	0.0552678	7.13763	0.386162	3.12889	1253.8	3.96167	1.40066	4.52955	1.40066	3.50414	7.11697	9.72467	23.4885	63.2338	0.20498	28.3615	7.24138	23.2526	18.4587	5597.81	19.4895	6.16314	24.6219	12.2956	59.3915	3.31255	8.81734	0.0452929	12.3595	11.7328	NA	0.053695	2.67496	5.92557	11.5904	4011.93	18.5058	5.85206	17.4424	5.73829
372	0.55135	10.4928	2.16415	6.29094	0.0795321	0.227913	2.31704	0.0645999	2.77354	1256.57	3.7522	1.3266	4.10014	1.3266	16.4786	13.1245	13.0367	24.0874	47.3092	0.123196	37.0043	17.5228	18.3012	20.7764	5618.58	13.9575	4.41374	25.1902	16.3627	56.6895	1.76725	4.39262	0.064072	8.59096	14.8807	NA	0.0931221	4.28591	9.69464	11.1621	4023.09	17.7567	5.61515	16.7772	5.54693
373	0.0388839	7.93147	3.21463	11.9559	0.208303	0.133102	4.07623	0.415684	3.49678	1260.07	4.39508	1.5539	5.05067	1.5539	13.4874	11.7801	11.6556	3.7713	69.8408	1.96038	24.6078	18.1659	30.0554	20.5916	5639.18	20.5398	6.49526	27.0869	14.0964	54.3446	0.822225	3.93344	0.152545	9.72323	3.71621	26.5029	0.113344	9.14798	3.00394	11.146	4034.24	17.0966	5.40642	16.5525	5.73962
374	0.148756	14.5217	2.98489	12.7239	0.285803	0.170869	8.13803	0.182423	4.89455	1264.96	6.05249	2.13988	7.03442	2.13988	14.2452	6.36327	8.45326	8.11195	85.4438	0.18196	15.3764	22.4573	19.6334	20.0296	5659.2	25.4875	8.05987	28.0895	11.9697	61.3148	2.39549	5.55467	0.140324	5.30294	3.11532	NA	0.19166	11.2667	4.60233	10.4316	4044.67	19.3738	6.12652	16.5581	4.30506
375	0.296724	5.57188	2.47709	7.84449	0.120487	0.296494	2.27173	3.34112	2.7775	1267.74	2.76499	0.97757	3.75507	0.97757	12.425	10.339	2.47184	15.9915	44.2447	0.162799	32.6808	20.5021	45.3537	20.4635	5679.67	16.7976	5.31186	25.7754	15.1516	32.4117	0.772249	9.99148	0.178928	13.394	1.87204	NA	0.190635	3.50235	6.58934	7.65586	4052.33	10.3808	3.28271	10.9386	4.37315
376	0.0176673	16.7784	1.23174	2.97205	0.181137	0.309678	6.95446	3.06721	3.93904	1271.68	5.6775	2.0073	5.94634	2.0073	13.2806	24.9287	1.84226	16.9262	84.804	0.368376	17.8575	30.3728	40.6334	25.6682	5705.34	25.5986	8.095	33.7632	17.5732	6.56815	0.43024	20.7763	0.195607	8.55225	1.21614	35.4318	0.0585152	3.98039	8.05973	8.52691	4060.85	11.3469	3.58821	12.1151	4.9387
377	0.0046644	15.3093	3.8874	7.94233	0.0235809	0.282856	5.76721	1.12281	4.29252	1275.97	5.34206	1.8887	6.18122	1.8887	8.14474	19.463	6.76632	11.1213	62.0116	0.199811	5.99765	34.2027	25.7412	19.2943	5724.63	19.294	6.10131	25.3956	13.1929	39.9616	0.106723	8.17382	0.321069	8.77111	2.59913	31.5985	0.14922	0.677127	9.75413	10.2112	4071.06	14.138	4.47082	14.6821	5.74043
378	0.238672	4.81833	5.3169	10.2404	0.0947211	0.85508	5.60286	0.983313	3.51878	1279.49	3.59469	1.27092	4.7897	1.27092	13.4787	28.2934	11.3242	8.06127	43.4425	0.115643	17.8331	15.754	9.01244	16.3684	5741	12.7417	4.02927	20.3976	12.3391	47.6093	0.233663	9.29356	0.0711752	5.29804	3.78001	32.5268	0.0886478	2.65816	15.0921	11.6651	4082.73	16.0814	5.0854	16.7505	6.57975
379	0.262577	13.3809	4.96195	8.64058	0.200976	0.280437	4.48658	1.03687	4.15636	1283.65	4.80356	1.69831	5.85467	1.69831	11.7115	76.755	9.82618	2.92043	68.4781	0.101241	23.1684	19.8302	10.7879	24.8421	5765.84	28.0959	8.88471	33.7268	15.9574	33.0621	1.1686	5.39552	0.143184	3.33489	5.6212	NA	0.0619981	4.3604	19.4125	8.06227	4090.79	11.052	3.49496	11.5572	4.5673
380	0.223341	5.15568	0.920484	12.3755	0.10996	0.20151	2.77766	3.08772	3.10648	1286.76	4.15299	1.4683	4.57479	1.4683	6.823	21.72	9.24735	6.86828	52.9116	0.163809	35.5308	26.0191	15.2843	19.3965	5785.24	16.7246	5.28878	24.6853	14.1077	54.653	0.711947	17.8304	0.0926544	15.9689	3.85804	NA	0.0300874	2.50193	11.0552	11.8558	4102.65	17.4597	5.52123	17.377	6.33457
381	0.160554	5.65502	0.671712	10.3128	0.114806	0.103645	2.06023	2.90404	2.74785	1289.5	3.60766	1.2755	4.02335	1.2755	4.03612	10.1385	13.1804	3.46637	95.2409	0.137106	25.2111	23.9528	26.6968	22.4511	5807.69	29.0716	9.19323	31.6444	13.2579	7.18854	1.05961	7.46567	0.0756515	10.5101	8.04407	NA	0.115987	4.09119	11.3941	5.54944	4108.2	4.37493	1.38347	6.93291	4.16596
382	0.142641	8.24893	0.187601	3.85573	0.249994	0.0805697	1.57708	0.0669088	1.80118	1291.3	2.91728	1.03141	2.8326	1.03141	8.31545	7.9407	9.12636	1.32079	41.4884	0.285231	25.8808	27.2824	22.6497	16.0322	5823.72	13.9305	4.40522	20.4374	11.627	18.9203	0.585797	18.5535	0.123764	24.0526	4.68262	20.3969	0.131796	4.53903	14.7939	10.678	4118.88	9.53552	3.0154	13.6934	7.66263
383	0.0548508	31.6511	1.13168	5.07554	0.312438	0.0597918	8.23817	0.0690413	5.82408	1297.13	10.8592	3.8393	9.66337	3.8393	2.67287	1.41463	11.5298	3.4691	42.9599	0.134734	48.62	31.3924	31.127	19.2578	5842.98	19.3009	6.10347	25.3613	13.1544	35.3002	0.52734	6.96564	0.0669945	15.9484	6.32405	27.688	0.166539	3.3273	9.33059	10.5645	4129.44	12.1927	3.85566	14.4202	6.70885
384	0.13339	17.3424	4.34642	4.4274	0.21731	0.0658602	4.35255	0.0491046	3.8668	1301	5.83892	2.06437	5.93118	2.06437	11.7037	1.91779	6.33522	3.22097	23.4793	0.108563	33.9507	43.1624	19.642	15.9467	5858.93	15.2283	4.81562	20.7624	11.1311	42.2442	0.355474	6.13386	0.084667	15.2178	7.33817	4.46192	0.206371	4.62284	5.97145	8.66368	4138.1	12.6234	3.99186	12.6555	4.67181
385	0.0875024	9.9196	2.20595	13.0976	0.181534	0.085709	2.87171	0.13887	3.57356	1304.57	5.08447	1.79763	5.37119	1.79763	6.69379	1.32931	5.11826	2.08291	23.4251	0.162828	39.0305	56.6811	44.1475	19.8524	5878.78	21.6909	6.85926	26.7116	12.9931	11.9929	0.405861	14.9042	0.144279	8.86213	7.97154	7.66109	0.0709939	6.47266	6.12679	6.46124	4144.56	5.043	1.59474	8.05598	4.86651
386	0.0388621	25.7822	1.03621	17.187	0.257025	0.0635538	8.75075	0.629428	6.71813	1311.29	9.83555	3.47739	10.1955	3.47739	6.69455	4.7203	5.46216	0.806651	56.15	0.115167	65.6624	47.1973	34.3035	24.568	5903.35	26.3012	8.31715	32.8852	16.2508	9.4443	0.584049	10.8683	0.250341	7.84483	24.5248	28.6391	0.0447522	0.487071	11.952	9.46395	4154.03	10.2108	3.22895	12.6929	6.23501
387	0.0217558	11.6366	3.34059	14.1437	0.177509	0.00811297	7.43442	0.0702995	4.60412	1315.89	5.76118	2.03688	6.64101	2.03688	8.0111	11.7528	1.0758	2.24371	17.1013	0.358625	32.0089	45.5674	36.1438	17.1404	5920.49	16.8236	5.3201	22.4605	11.8203	30.2919	0.209879	7.54116	0.198457	10.9426	14.5844	16.5568	0.0919252	3.24947	33.5123	11.7179	4165.75	12.2096	3.86103	15.5789	7.85686
388	0.199014	7.45665	2.73127	9.6619	0.458884	0.126575	1.93892	0.391735	2.87062	1318.76	3.67752	1.3002	4.17082	1.3002	3.46876	21.1213	11.4603	1.17258	29.7252	0.530906	38.11	35.6915	29.2563	18.9485	5939.43	15.1058	4.77688	23.7254	14.1717	21.5251	0.68888	8.57943	0.0323706	13.5962	2.76259	27.6205	0.0918163	4.55495	19.6205	9.90723	4175.65	10.0939	3.19197	13.0992	6.71526
389	0.103998	3.89216	2.20161	13.0084	0.168873	0.166645	4.55126	0.207048	3.0375	1321.8	4.41147	1.55969	4.59719	1.55969	0.564792	14.7396	10.1791	2.00786	27.1462	0.131592	39.3708	26.1896	36.2869	17.4018	5956.84	15.3681	4.85983	22.2617	12.542	4.58858	0.560602	7.91365	0.0172857	11.3563	12.2347	34.4721	0.123504	4.76468	13.3805	8.94119	4184.59	10.2917	3.25454	12.1957	5.68665
390	0.202366	2.33583	2.43645	1.36987	0.208546	0.0746016	6.86445	0.0840821	1.69702	1323.5	2.31293	0.817745	2.51477	0.817745	0.773498	12.9399	9.0372	1.49814	27.2455	0.328933	39.1302	28.7911	29.1373	16.5424	5973.38	14.7504	4.66449	21.2069	11.8779	12.9614	0.165988	18.0035	0.0219136	60.8769	7.00185	5.5049	0.33613	8.6134	23.3992	13.6885	4198.28	18.335	5.79804	19.4866	7.89048
391	0.11448	2.49984	2.01867	1.76699	0.0936221	0.226569	5.98643	0.494456	1.65013	1325.15	1.99349	0.704805	2.35494	0.704805	0.65669	8.93524	8.31177	1.1131	7.3707	0.343279	66.2614	20.8061	9.94559	13.7493	5987.13	20.6943	6.54411	20.2934	7.20521	10.4504	0.577896	37.8119	0.181893	48.8028	3.70881	11.691	0.102809	9.30289	53.2079	17.5838	4215.87	20.8092	6.58043	24.1643	11.0034
392	1.68077	2.19938	0.684352	7.17768	0.318499	0.485668	5.99563	0.529915	2.38399	1327.53	2.69254	0.951955	3.33594	0.951955	0.132947	80.5177	11.0772	1.18563	7.98498	0.117041	44.4721	31.1567	2.45176	19.8996	6007.03	27.5263	8.70459	28.6041	11.195	3.17715	0.621305	52.0665	0.20542	32.2629	3.65852	34.2243	0.0580269	3.85485	32.7047	16.2834	4232.15	19.3793	6.12826	22.4116	10.1551
393	1.09002	3.80575	0.33193	10.502	0.398064	0.106459	3.95795	0.0407191	2.52911	1330.06	3.60039	1.27293	3.80204	1.27293	0.559888	26.421	8.14868	0.74953	18.1428	0.178036	23.4695	26.4057	8.28631	12.4846	6019.51	11.2277	3.55051	16.0351	8.93409	20.9582	0.171392	57.0423	0.114455	34.2383	4.4483	11.8971	0.0805107	7.76738	43.9376	18.0656	4250.22	20.4231	6.45834	24.5239	11.6072
394	0.547656	1.48511	0.617578	12.7521	0.0345841	0.125873	4.09061	3.3571	2.87633	1332.94	4.26509	1.50794	4.38426	1.50794	0.938136	5.8823	7.03748	0.495164	23.0598	0.138897	42.7599	35.0528	6.74012	13.5672	6033.08	16.0583	5.07808	18.6453	8.4891	12.2577	0.399868	55.8305	0.0544414	34.1333	8.54522	NA	0.07377	14.833	20.4719	16.2889	4266.5	18.5632	5.8702	22.1591	10.4187
395	0.324551	8.10819	4.17283	9.87591	0.108525	0.467523	6.028	3.44068	4.06578	1337	3.72166	1.31581	5.38158	1.31581	0.283472	6.36183	10.575	2.73024	27.192	0.263533	42.5112	43.5996	7.04178	15.6176	6048.7	17.5422	5.54733	21.165	10.0703	7.74046	3.98053	37.4717	0.13383	14.5239	7.76574	NA	0.266539	6.72114	3.29796	9.1002	4275.61	11.5215	3.64341	12.7436	5.45679
396	0.178217	11.5612	5.13934	6.57529	0.322635	0.150136	6.94007	1.20372	4.00883	1341.01	4.21757	1.49113	5.49996	1.49113	0.368639	7.42644	9.46873	2.51811	33.4684	0.196161	45.2323	50.9161	5.98384	17.2865	6065.98	20.175	6.37991	23.6664	10.9066	10.0951	0.0375319	15.5466	0.255633	6.36241	3.66776	NA	0.217725	8.07506	11.3509	6.17875	4281.78	5.56902	1.76108	7.93983	4.41767
397	0.114653	6.60764	0.328253	5.00198	0.208309	0.217153	7.15245	1.30774	2.61727	1343.63	3.09283	1.09348	3.71075	1.09348	0.139497	6.52275	11.4058	1.26272	17.7088	0.205074	44.9706	50.9616	23.5826	17.4177	6083.4	19.1477	6.05504	23.4728	11.3627	13.7684	4.01759	33.1641	0.147884	6.37034	5.45377	NA	0.286881	6.79857	10.9497	8.99525	4290.78	10.0864	3.1896	12.1848	5.80565
398	0.241783	7.34697	0.387459	3.71892	0.13972	0.27654	7.20638	0.138507	2.43203	1346.06	3.2237	1.13975	3.57178	1.13975	0.301949	5.96281	8.13655	7.20454	35.1338	0.368516	48.5796	55.0943	25.8902	20.7414	6104.14	21.1604	6.69151	27.4329	14.0499	4.90488	1.92119	17.7011	0.144319	15.9226	16.0058	NA	0.0456199	2.21203	3.26629	6.90265	4297.68	7.39559	2.33869	9.24134	4.56396
399	0.183416	18.9433	0.38236	2.20042	0.21623	0.287797	6.10493	3.6622	3.99758	1350.06	6.4013	2.2632	6.26078	2.2632	0.0888567	3.45512	6.36346	1.44608	40.3133	0.116373	54.2006	46.0347	13.7456	18.4182	6122.56	22.0013	6.95743	25.3757	11.4608	9.76254	1.55058	21.2174	0.11275	14.9299	8.72548	NA	0.126921	5.46411	3.42884	7.25761	4304.94	7.19819	2.27627	9.53388	4.98135
400	0.022485	16.6656	0.916427	3.18933	0.102709	0.099693	9.46657	0.124345	3.82339	1353.88	6.11158	2.16077	5.98416	2.16077	0.415069	6.25442	5.01968	0.5118	55.1646	0.308046	40.6328	39.791	5.9772	17.1194	6139.68	21.6229	6.83775	23.9572	10.2817	13.3084	0.544929	31.933	0.0777242	25.6532	6.52397	NA	0.214579	14.1081	11.3807	11.5272	4316.47	11.3496	3.58905	15.1162	7.93812
401	0.0320683	4.97986	1.36335	7.62925	0.310717	0.167681	8.12161	3.33017	3.24184	1357.12	3.33731	1.17992	4.42175	1.17992	0.288639	1.46966	4.36909	1.0604	42.9946	0.182727	49.431	42.9784	5.9157	16.5211	6156.2	21.6219	6.83745	23.3586	9.68369	5.85148	0.880928	34.5505	0.129779	8.59446	7.24816	NA	0.278809	14.1954	15.852	9.73128	4326.2	10.9303	3.45645	13.1877	6.27483
402	0.049279	3.22293	0.954379	6.25671	0.0837389	0.187135	5.4084	22.1988	4.79517	1361.92	7.45057	2.63417	7.42935	2.63417	0.452242	6.4081	1.73663	0.723112	2.57773	0.708064	59.6823	47.277	12.1474	14.6347	6170.84	22.5528	7.13182	21.7665	7.50291	0.150578	0.780685	32.3483	0.103343	10.2184	8.30101	NA	0.116264	9.46577	18.5723	8.89518	4335.09	10.8559	3.43294	12.3281	5.46225
403	0.113633	12.2029	0.745878	12.1025	0.213042	0.240227	3.99935	19.1107	6.09103	1368.01	7.37236	2.60652	8.69755	2.60652	0.83102	4.01832	8.58064	1.81644	32.6091	0.0981811	65.2921	32.0183	12.5612	17.5361	6188.37	21.896	6.92414	24.4603	10.612	22.9953	1.50791	47.6821	0.0966423	32.8708	13.9143	NA	0.0860455	7.78035	18.4946	16.1587	4351.25	16.3226	5.16165	21.3203	10.997
404	0.069591	25.156	0.265744	9.12148	0.0403425	0.197433	11.5201	1.1672	5.94224	1373.95	9.00584	3.18404	9.12628	3.18404	0.327035	4.90483	7.89261	3.35976	37.7164	0.0550707	14.2639	38.1889	14.7477	13.4951	6201.87	14.8347	4.69115	18.1863	8.80398	22.0726	3.57518	33.6395	0.362225	16.9199	3.03376	9.7375	0.014616	11.5472	13.644	11.4546	4362.71	10.695	3.38205	14.8367	8.0726
405	0.150249	12.4046	0.723409	9.02699	0.201677	0.0309449	4.74449	6.47667	4.21988	1378.17	4.75014	1.67943	5.89931	1.67943	1.24165	5.28941	11.7353	4.84153	30.014	0.252041	43.1288	31.2041	25.8584	17.0628	6218.93	15.7074	4.96711	22.0299	12.0957	7.57283	1.42487	77.0485	0.0621884	29.5234	3.85595	39.2814	0.0943892	12.3948	8.41494	17.9673	4380.67	24.5438	7.76143	25.7288	10.2059
406	0.0582058	11.8431	0.0911817	3.55822	0.285908	0.22996	8.48877	10.8778	4.42914	1382.6	5.16186	1.82499	6.25414	1.82499	0.588251	5.0035	5.88359	3.91752	33.5876	0.067107	58.1684	42.0417	25.2238	19.3868	6238.32	21.2372	6.71578	26.1026	12.671	1.15947	1.1515	32.3405	0.0265285	10.7304	6.71653	18.9268	0.136592	33.6371	8.69229	11.3518	4392.03	12.8472	4.06265	15.4144	7.28913
407	0.101491	16.5779	0.998324	6.15675	0.383791	0.316638	2.55756	2.51867	3.70139	1386.3	5.57122	1.96972	5.67111	1.96972	0.684726	7.70048	25.1116	1.32044	35.9726	0.079097	39.6587	6.46663	36.7591	17.0837	6255.4	17.0489	5.39134	22.475	11.6924	2.14626	3.6365	10.3431	0.0863877	9.67138	5.77593	28.542	0.128112	2.8904	9.59773	7.28178	4399.31	8.41034	2.65958	9.94136	4.6222
408	0.250881	15.7367	0.975391	7.68986	0.0754793	0.257452	4.40166	2.60184	3.99866	1390.3	5.42605	1.9184	5.91706	1.9184	0.259826	13.4144	2.35564	2.96023	19.0741	0.0528594	40.891	2.02613	27.0785	12.0125	6267.41	14.4433	4.56737	16.5799	7.44515	1.17689	1.28478	3.85363	0.0801517	28.0924	9.63837	3.80946	0.24855	8.72915	10.6306	6.7544	4406.06	8.48224	2.68232	9.43672	4.07208
409	0.145033	10.1908	0.735794	8.56584	0.148798	0.282278	7.2771	12.6378	4.99793	1395.3	5.21982	1.84549	6.84342	1.84549	0.498836	6.66649	4.88001	1.9356	4.69121	0.220101	40.0345	1.03086	32.8789	10.3152	6277.73	15.0894	4.7717	15.0869	5.54347	0.757938	0.759013	1.45942	0.065322	18.1828	8.30642	21.075	0.185324	2.22059	6.1056	5.91174	4411.97	7.74459	2.44905	8.3608	3.46269
410	0.164696	23.7519	0.64458	4.01377	0.399374	0.140825	5.77217	12.5045	5.92398	1401.22	8.36504	2.95749	8.88147	2.95749	0.266248	6.16235	8.62278	0.899147	35.0238	0.151751	29.9253	9.5324	26.8628	13.0496	6290.78	13.7626	4.3521	17.4017	8.69752	0.759532	4.3671	3.94233	0.122715	10.8464	8.79829	53.7667	0.0674428	6.30991	2.27785	9.12583	4421.1	16.1015	5.09173	14.2176	4.03409
411	0.275214	11.4701	0.022461	8.62472	0.318627	0.0830793	7.06187	3.62142	3.93469	1405.16	4.55544	1.61059	5.54528	1.61059	0.35029	1.74726	5.9678	1.14087	25.8883	0.391944	35.3163	7.18156	30.1859	12.0189	6302.8	14.2319	4.50051	16.5194	7.51841	9.33846	4.12842	4.57615	0.0687345	5.20659	7.93889	13.641	0.13076	2.09024	6.47444	5.35937	4426.46	4.22275	1.33535	6.69472	4.02402
412	0.131355	5.68823	0.404343	8.9376	0.171465	0.158352	3.93136	21.5836	5.12579	1410.28	7.4026	2.61722	7.743	2.61722	0.0887124	3.01969	2.06897	1.534	41.9562	1.35309	41.4328	6.04491	35.0136	14.7236	6317.52	18.7284	5.92245	20.646	8.8011	52.3886	1.22717	5.50821	0.0508299	7.78417	14.6642	38.0857	0.106416	5.56376	12.4471	13.7826	4440.24	17.6032	5.56663	19.3492	8.21599
413	0.141893	3.84549	0.307471	4.71989	0.247146	0.0735083	3.98307	23.4008	4.58991	1414.87	7.85739	2.77801	7.36792	2.77801	0.338125	5.02974	8.29297	1.50897	44.8336	1.17314	44.5281	5.58171	16.5883	14.2083	6331.73	17.9586	5.67901	19.8873	8.52929	46.5805	0.206368	7.30115	0.0791443	7.71375	6.99175	7.97311	0.0955715	2.39552	37.5134	11.685	4451.93	16.4744	5.20967	16.8947	6.47536
414	0.110332	0.181616	0.927802	5.05933	0.284782	0.152903	2.6016	3.55782	1.60952	1416.48	1.90147	0.672272	2.28179	0.672272	2.49068	2.78546	0.996849	2.15318	38.4032	0.485614	62.4135	4.13985	6.92438	13.4214	6345.15	21.8917	6.92275	20.3442	6.49866	44.2456	6.01531	9.22813	0.122383	2.51276	12.7744	51.9312	0.115802	9.45606	12.2317	14.8633	4466.79	18.1819	5.74963	20.613	9.11371
415	0.164225	2.18558	0.768463	11.4558	0.184654	0.100801	47.5517	3.5271	8.24229	1424.72	16.3305	5.7737	14.016	5.7737	4.03669	2.41174	0.999296	3.38372	56.907	3.36685	66.5832	8.84654	2.42483	16.5511	6361.7	25.8271	8.16725	24.7183	8.38385	18.7555	0.32197	13.2319	0.0570902	7.37141	5.81881	28.2348	0.05122	7.75416	3.97515	8.5572	4475.35	9.16536	2.89834	11.4555	5.65886
416	0.0808618	1.20903	0.484014	7.83622	0.134961	0.186484	108.694	0.881447	14.9384	1439.66	37.972	13.4251	28.3635	13.4251	0.969836	8.9184	6.40808	1.18972	55.7837	1.91699	11.1844	14.9584	7.62805	12.1064	6373.81	17.0529	5.39259	17.499	6.71381	52.9627	1.69899	13.4716	0.0669823	11.5301	17.1342	41.3603	0.0897201	6.40862	4.70551	14.9429	4490.29	18.1259	5.73193	20.6748	9.21095
417	0.268027	10.4253	0.0647044	7.54703	0.632496	0.289952	5.29044	0.172619	3.08632	1442.75	4.1061	1.45172	4.53805	1.45172	2.69409	5.35074	7.2724	2.24973	69.0908	2.93368	50.672	15.7631	12.5191	18.7273	6392.54	24.2189	7.65868	26.386	11.0686	63.2654	7.02392	1.36778	0.0626824	6.52352	12.2211	43.0112	0.0622924	1.68528	7.84451	14.3068	4504.6	21.3779	6.76029	21.0671	7.54648
418	0.0436679	10.8078	0.470334	8.60714	0.7198	0.19924	1.50346	2.67131	3.12784	1445.88	4.18844	1.48084	4.60868	1.48084	0.740567	12.6576	2.87014	1.49609	38.2458	3.68723	50.2155	9.22252	14.404	14.8377	6407.37	17.6078	5.56808	20.4058	9.26964	34.7776	7.66965	22.5747	0.165081	9.73859	13.1387	NA	0.0799335	17.899	3.40748	12.1612	4516.76	11.4365	3.61655	15.7777	8.54464
419	0.0994243	22.1709	1.30746	5.14076	0.282212	0.0720486	0.234137	0.154349	3.68266	1449.56	7.66591	2.71031	6.39297	2.71031	0.586288	5.27491	2.66155	0.791791	93.9952	1.8756	45.3611	16.157	10.78	19.7204	6427.09	31.2437	9.88012	29.6005	9.84026	14.3485	0.425617	17.2722	0.0842848	4.15374	18.1346	NA	0.0432429	6.55844	5.36121	7.37576	4524.13	7.35404	2.32555	9.70131	5.05021
420	0.123133	18.6286	0.323412	5.23381	0.123422	0.031826	0.413908	2.73471	3.4516	1453.01	6.40195	2.26343	5.71503	2.26343	3.06202	0.192322	11.2869	0.965064	29.0518	0.599946	45.061	9.8982	8.27498	12.0436	6439.14	15.3037	4.83944	16.883	7.20414	30.3814	7.52884	15.0483	0.127385	7.07794	23.2775	NA	0.114298	16.2734	12.1359	12.4406	4536.57	10.1077	3.19635	15.6369	9.2442
421	0.120567	4.82893	0.870677	5.86855	0.0810188	0.132785	1.13164	0.353606	1.67347	1454.68	2.3163	0.818937	2.49241	0.818937	1.78203	0.104191	4.32163	0.772776	90.0156	2.90088	35.3857	4.65802	29.0659	18.7785	6457.92	29.7461	9.40655	28.1851	9.37197	5.79436	0.127584	6.8554	0.135007	2.36484	3.7461	NA	0.0334303	18.9974	26.4507	7.1672	4543.74	9.34381	2.95477	10.122	4.21243
422	0.687178	13.896	0.220267	7.69423	0.122404	0.087731	0.606198	0.783629	3.0122	1457.7	5.08833	1.799	4.8112	1.799	3.85717	0.0273976	7.75179	0.501576	47.0769	2.79133	51.9912	7.79461	40.4024	18.0216	6475.94	21.7153	6.86699	24.8886	11.1546	17.8027	8.4135	12.1699	0.0484842	10.0888	22.6047	NA	0.11362	20.5705	18.4545	12.2519	4555.99	8.37663	2.64892	14.9008	9.60293
423	0.854805	23.6353	0.705102	9.29529	0.021086	0.135336	0.609717	0.898401	4.51938	1462.22	8.31571	2.94005	7.45943	2.94005	4.20819	0.0424558	8.47285	0.265083	73.8755	2.05602	73.1062	6.79089	33.603	22.4911	6498.43	30.6564	9.69441	32.1855	12.7967	29.441	0.198279	18.0968	0.0442817	4.99145	30.1439	NA	0.0835996	17.3178	16.9682	13.0317	4569.02	12.1824	3.85241	16.8841	9.17929
424	0.15941	2.9327	1.14363	10.8004	0.146827	0.10155	2.01587	0.792219	2.26158	1464.48	3.59341	1.27046	3.53204	1.27046	3.38382	0.0986625	3.67491	4.01558	63.8783	0.472534	25.2717	16.0956	45.3738	18.0294	6516.46	22.7835	7.20479	25.2342	10.8246	10.2902	0.151967	14.2696	0.121432	1.09859	36.8514	9.02334	0.127981	14.5393	24.5267	11.1001	4580.12	12.1612	3.84571	14.9458	7.25434
425	0.234126	13.3751	1.62993	11.1626	0.262096	0.12568	0.392737	0.642421	3.47809	1467.96	5.47831	1.93688	5.41496	1.93688	6.19682	0.188329	2.96228	0.823665	110.24	1.3753	7.81876	17.1325	22.3535	18.7879	6535.25	35.1428	11.1131	29.901	7.67479	2.60237	0.266375	5.26186	0.35472	5.44513	47.4075	50.4438	0.130685	11.7691	19.8592	14.3541	4594.48	19.2321	6.08174	20.4358	8.27234
426	0.0713589	16.1508	1.15899	8.92963	0.0361999	0.0835248	3.62921	2.08258	4.01779	1471.97	5.73599	2.02798	6.04576	2.02798	3.04112	0.221648	6.34433	0.229419	5.06739	0.747772	18.692	11.939	3.60956	5.54358	6540.79	6.1666	1.95005	7.49363	3.59353	23.8357	0.399776	3.46955	0.378449	2.93751	49.8368	19.7978	0.10114	26.3512	1.15394	12.8262	4607.3	16.7179	5.28666	18.1128	7.53953
427	0.0432713	12.6835	0.642146	3.70348	0.0871563	0.155665	1.04231	2.08927	2.55585	1474.53	4.27994	1.51319	4.06904	1.51319	1.56011	0.0818251	9.07984	0.228913	69.6889	1.35764	40.4844	4.70876	0.392334	14.1759	6554.96	24.4848	7.74277	21.9186	6.43309	18.0691	0.517544	14.7718	0.105784	14.7168	48.1625	25.4546	0.0547887	11.5326	10.4749	14.386	4621.69	14.5383	4.59743	18.9835	9.78861
428	0.159158	5.7597	0.758813	5.58324	0.144293	0.388375	0.691929	0.239148	1.71558	1476.25	2.45269	0.867155	2.58274	0.867155	1.64774	0.616678	10.2014	0.308103	58.0316	0.156425	48.527	8.35257	4.01131	14.6503	6569.62	22.3159	7.0569	21.7072	7.59341	3.14257	7.9816	11.6387	0.0788443	12.9966	49.1771	8.53125	0.0761579	22.4431	14.3744	13.044	4634.74	14.4452	4.56798	17.612	8.47605
429	0.0973559	7.84417	0.529239	7.28718	0.261699	0.534658	0.359388	0.170565	2.13553	1478.38	3.35841	1.18738	3.32291	1.18738	3.30549	0.462483	8.68705	1.1932	22.5748	0.857367	36.8716	17.4983	1.35842	10.3121	6579.93	12.791	4.04488	14.357	6.2672	13.0716	7.93167	5.7342	0.0749703	24.5496	8.67138	26.9492	0.0628423	14.7907	9.67056	11.1507	4645.89	9.06589	2.86689	14.0176	8.28379
430	0.263295	9.62341	0.576104	4.56904	0.0640466	0.402816	0.942462	0.0724893	2.06421	1480.44	3.39873	1.20163	3.26584	1.20163	2.54128	0.352	2.50351	5.50416	10.3157	0.211214	58.1616	6.65079	4.78797	10.1142	6590.04	18.2991	5.78668	15.9009	4.32757	36.6898	0.828241	4.59225	0.100118	23.2571	11.7204	40.699	0.168944	21.4797	14.4175	15.3953	4661.28	14.9135	4.71606	20.1114	10.6792
431	0.687182	11.7357	0.376983	4.05887	0.399191	0.530995	0.535359	0.788527	2.3891	1482.83	3.97317	1.40473	3.79383	1.40473	1.73098	0.865717	7.93226	0.780369	4.79523	1.13065	15.4456	14.0923	1.4954	5.36317	6595.4	5.83172	1.84415	7.20732	3.51902	9.88697	0.980621	3.39229	0.0481409	1.24354	11.9873	5.10163	0.0241109	21.5212	1.83377	5.60196	4666.88	6.94581	2.19646	7.79841	3.4055
432	0.519285	5.82231	0.23219	8.86256	0.20181	0.301224	1.10893	2.91507	2.49542	1485.33	3.22512	1.14025	3.63567	1.14025	98.9531	0.425111	3.82998	0.563513	6.02112	0.980008	28.8004	14.2581	1.3577	17.2432	6612.65	32.021	10.1259	27.3691	7.11731	13.8305	0.489442	10.0772	0.0433106	6.2608	7.6297	30.7639	0.021822	30.982	8.79407	10.8893	4677.77	11.4909	3.63373	14.523	7.25554
433	0.212786	3.80249	1.8184	13.191	0.215691	0.0904746	6.12427	3.71565	3.64635	1488.98	4.42096	1.56304	5.20939	1.56304	107.599	8.79581	5.22057	4.47094	8.50309	0.154998	24.3207	8.32917	3.686	19.0089	6631.66	33.9059	10.722	29.7309	8.28693	37.5869	0.209007	20.7698	0.0522616	16.8351	20.1992	17.3624	0.189205	48.4236	7.62658	16.9254	4694.7	16.2462	5.13749	22.0629	11.7879
434	0.103821	14.5345	1.74061	12.2976	0.0869151	0.165844	1.64155	1.99011	4.07012	1493.05	5.85157	2.06884	6.13896	2.06884	4.74504	13.3084	6.40755	2.09315	6.73955	1.05447	26.7022	9.53792	1.7371	8.03615	6639.69	8.04192	2.54308	10.5792	5.49308	26.4119	0.314605	13.861	0.0241552	13.8346	27.0661	38.7214	0.20767	42.379	20.0119	18.2832	4712.98	15.5165	4.90676	23.19	13.3765
435	0.0961388	5.07596	0.226803	4.86447	0.288212	0.350144	0.738388	2.27569	1.73948	1494.79	2.11162	0.74657	2.48605	0.74657	0.199051	8.8656	4.99083	2.00438	12.8271	0.455065	25.8315	12.3422	3.48668	7.88916	6647.58	8.24553	2.60747	10.4966	5.28169	25.7139	0.167614	12.4502	0.0847682	14.4082	17.1177	30.512	0.219795	1.65018	17.9402	12.0265	4725.01	11.1858	3.53727	15.5637	8.48918
436	0.139932	3.21708	0.449146	5.76567	0.202841	0.0862965	1.71294	2.151	1.71561	1496.5	1.99559	0.705549	2.42116	0.705549	1.151	23.0647	9.59537	2.40876	5.96206	0.271655	19.845	5.74583	1.89885	7.77147	6655.35	8.31926	2.63078	10.4023	5.14069	4.26116	0.499254	12.7879	0.166187	11.1101	20.4923	45.1954	0.0287438	2.822	18.2424	11.5605	4736.57	14.0327	4.43752	15.9981	7.12302
437	0.331762	2.15505	0.882359	4.84765	0.256896	0.258472	0.473444	0.211309	1.17712	1497.68	1.61905	0.572422	1.74954	0.572422	0.51268	37.6978	9.72675	0.312889	0.182813	1.1415	18.5597	9.9097	0.361424	8.7117	6664.07	12.6352	3.9956	12.7073	4.7161	4.66243	0.209835	7.10011	0.0733286	18.937	26.0429	NA	0.0686503	8.07509	14.5019	8.85236	4745.42	9.21466	2.91393	11.7663	5.93843
438	0.0590281	3.6874	0.418843	8.75142	0.256873	0.368773	1.2751	0.288044	1.88819	1499.57	3.01785	1.06697	2.95516	1.06697	0.213454	20.9802	4.41063	2.52284	0.2017	1.40165	7.63289	25.6834	1.54486	7.17685	6671.24	9.51813	3.0099	10.1867	4.16695	8.75375	0.654665	1.85426	0.0454195	19.4099	31.3253	NA	0.170619	11.3954	20.261	10.43	4755.85	11.1794	3.53525	13.9653	6.89479
439	0.105647	12.4304	1.86048	11.6306	0.0504433	0.754819	6.7257	0.667187	4.27816	1503.84	5.25207	1.85689	6.13505	1.85689	0.105059	15.5231	6.18175	3.71923	0.186422	0.531409	6.22884	24.6082	1.56791	6.51688	6677.76	8.35115	2.64087	9.15775	3.87601	1.87015	0.540109	1.8576	0.0154787	9.39465	22.0278	NA	0.0491786	13.6871	26.8605	8.47806	4764.33	10.2631	3.24548	11.7235	5.23258
440	0.0142117	22.5812	2.16626	12.7632	0.376355	0.104407	2.36541	0.456525	5.10345	1508.95	8.23839	2.91271	8.01616	2.91271	0.154956	10.0473	15.9499	0.590497	0.115707	1.68769	6.64164	51.0784	2.28376	9.83887	6687.6	16.3771	5.1789	15.0178	4.65997	10.5428	1.10393	5.38515	0.0277195	4.69129	35.7703	NA	0.0964696	18.954	27.2859	11.5397	4775.87	12.9817	4.10516	15.6449	7.43457
441	0.116963	1.68301	0.409477	6.91248	0.0391044	0.192436	4.05447	0.0754401	1.68542	1510.63	2.52287	0.891969	2.57739	0.891969	0.772538	7.09404	10.4459	0.644196	0.22921	1.09507	11.5627	44.5933	4.89521	9.03691	6696.63	14.022	4.43415	13.4711	4.60276	8.16878	0.80082	6.05016	0.161695	1.69127	24.5039	NA	0.11334	24.8763	25.8606	10.2474	4786.12	11.4555	3.62255	13.87	6.62488
442	0.0668979	3.19352	2.19396	6.43938	0.372553	0.310502	2.20917	0.0396368	1.8532	1512.49	2.20792	0.780619	2.63382	0.780619	1.00639	15.3311	17.0828	3.40227	2.66546	3.17986	16.5331	10.236	2.55792	7.99943	6704.63	6.75845	2.13721	10.1366	5.86222	15.8653	0.616654	2.75827	0.0805432	6.58166	23.2635	NA	0.0737165	24.653	15.845	9.97085	4796.09	10.0517	3.17862	13.1495	6.79223
443	0.194441	4.92593	3.10708	8.93398	0.266758	0.167556	4.26959	0.168997	2.75429	1515.24	3.19466	1.12948	3.88377	1.12948	0.213784	17.7461	12.9148	1.63233	7.71287	1.841	17.2601	14.733	4.55431	8.73425	6713.37	7.03947	2.22608	10.9603	6.50818	15.6361	7.24589	7.57517	0.0263713	8.05597	36.8059	NA	0.15937	12.4458	20.7722	12.0803	4808.17	11.4398	3.61758	15.6979	8.46273
444	0.0749648	2.27564	0.771405	6.77141	0.151271	0.148644	0.52432	2.49049	1.65102	1516.89	2.27868	0.805636	2.45665	0.805636	1.41637	23.5809	3.61084	3.03796	2.8494	3.26241	14.7652	19.7909	3.0782	8.37691	6721.75	8.56379	2.70811	11.085	5.6688	16.2964	7.6678	8.38171	0.111932	5.35799	2.61213	NA	0.286607	31.0392	21.2486	10.3336	4818.5	10.5127	3.3244	13.658	7.00919
445	0.111217	5.52801	0.585127	2.361	0.311735	0.0798005	0.262791	2.56183	1.47519	1518.37	1.92035	0.678945	2.15413	0.678945	0.27976	16.8754	20.4848	0.35073	12.5567	4.38376	13.0005	16.2652	7.39113	10.1764	6731.92	7.3964	2.33895	12.5154	7.83749	20.3255	1.3517	15.9856	0.0782051	5.60662	5.05188	NA	0.433921	6.9662	26.5334	9.14811	4827.65	9.53284	3.01455	12.1627	6.13357
446	0.154621	2.89284	0.412538	3.20306	0.50675	0.0100363	2.14112	0.121215	1.18027	1519.55	1.33811	0.473095	1.65337	0.473095	1.91464	21.4492	2.9395	3.55857	0.368891	2.54242	35.3362	23.4394	1.82033	10.3744	6742.3	12.8664	4.06872	14.4431	6.30563	9.82587	0.152456	13.3602	0.0976782	26.6409	20.5105	NA	0.225808	5.35131	29.8905	11.7839	4839.43	11.6075	3.67062	15.4545	8.11329
447	0.254883	8.20065	0.729052	10.3619	0.602739	0.177425	1.77016	2.40041	3.06215	1522.61	3.95496	1.39829	4.46044	1.39829	0.684321	20.3345	9.93212	2.81096	1.00228	4.17479	38.0032	8.68635	1.35127	9.66442	6751.96	12.3484	3.90489	13.5693	5.75953	13.3501	0.866665	18.2839	0.0945242	9.71759	28.7395	NA	0.173153	12.4519	36.2843	13.3291	4852.76	12.7785	4.04093	17.37	9.28814
448	0.13549	22.9513	1.37534	8.64219	0.128342	0.212718	1.796	0.0538928	4.41191	1527.02	8.02612	2.83766	7.24957	2.83766	3.73939	25.1002	4.47187	3.00007	1.52941	2.5255	26.6026	1.19416	0.17457	7.59309	6759.55	10.4402	3.30147	10.8946	4.29161	9.28506	0.488324	6.53164	0.140241	7.55488	22.989	35.4446	0.172902	8.56955	49.8696	14.1046	4866.87	16.8063	5.31463	19.4192	8.78995
449	0.0755176	18.7094	0.587103	8.36875	0.109918	0.298623	2.13264	2.44453	4.09081	1531.11	6.51564	2.30363	6.39444	2.30363	5.01252	14.8437	7.60575	2.71847	4.55918	1.70773	34.2209	0.0356367	3.45649	8.24004	6767.79	10.6439	3.36589	11.6059	4.87416	9.64775	0.619312	10.8368	0.155798	19.1417	21.0096	14.6682	0.160808	9.7183	47.2137	13.3172	4880.18	14.0792	4.45223	17.7694	8.86496
450	0.0481222	9.6402	0.78343	12.854	1.13442	0.124325	3.08691	2.66272	3.79177	1534.9	4.8059	1.69914	5.49091	1.69914	1.69215	3.75831	16.5618	1.70807	0.750107	2.8033	39.566	2.67541	3.80899	8.14713	6775.94	12.7101	4.01929	12.1664	4.12784	3.97479	0.28305	11.9943	0.174473	5.51469	23.6931	5.42621	0.0125432	16.2743	44.2391	11.1587	4891.34	13.9753	4.41938	15.578	6.73927
451	0.098049	14.3696	0.701504	12.8052	0.850499	0.240078	2.6101	2.54657	4.2777	1539.18	5.8389	2.06436	6.34206	2.06436	1.27767	10.5312	4.74247	1.0975	2.3395	2.10071	29.1835	1.7777	3.07121	6.23572	6782.18	9.08592	2.87322	9.10894	3.3625	21.2331	0.425395	7.99731	0.134441	3.50548	25.284	17.6508	0.0306601	20.1117	22.5336	11.8906	4903.23	10.4163	3.29392	15.1846	8.59673
452	0.0974699	20.2807	0.611663	6.55516	0.548421	0.148439	1.98918	0.195459	3.80331	1542.98	7.00262	2.4758	6.27911	2.4758	0.40019	21.809	16.7138	2.02416	12.4242	5.64937	34.7993	0.43385	5.68887	11.1047	6793.28	11.6148	3.67291	14.7777	7.43184	0.294894	0.232962	2.44569	0.129321	20.1142	9.73204	29.4525	0.121123	26.1154	6.79638	9.54345	4912.78	11.5004	3.63674	13.1802	5.90671
453	0.113143	12.3563	1.32907	6.03183	0.308099	0.135877	1.16286	0.086028	2.6904	1545.68	4.3819	1.54924	4.23964	1.54924	0.516848	16.5846	11.1939	5.72495	2.85272	1.59306	43.0407	2.32603	15.7677	11.0667	6804.35	13.4553	4.25493	15.3216	6.8118	0.448368	0.133055	15.1406	0.116802	31.0465	3.07563	5.84167	0.110522	7.1839	18.1961	8.12931	4920.91	10.3215	3.26395	11.3933	4.86537
454	0.12662	28.9818	0.982737	5.92961	0.301123	0.233438	3.42787	2.29154	5.28434	1550.96	9.78219	3.45853	8.74287	3.45853	0.395961	20.1698	13.285	0.537636	6.30466	1.74278	65.9776	2.12583	9.24377	13.3092	6817.66	20.8427	6.59103	19.9003	6.7182	4.48646	1.75185	12.6022	0.213592	20.5575	16.6121	6.11381	0.0725435	27.4373	9.84421	9.96916	4930.87	9.27295	2.93236	12.9015	7.03679
455	0.76578	15.8377	0.92149	8.53504	0.254725	0.0827249	1.16462	0.139702	3.46272	1554.42	5.74007	2.02942	5.49215	2.02942	0.592845	17.9627	13.0063	0.966278	6.62192	0.727785	36.2753	0.77861	9.86471	9.64405	6827.3	11.8017	3.73201	13.3761	5.91204	21.9041	1.06147	17.2552	0.106122	6.61478	20.1426	46.0686	0.0768812	26.6079	14.4116	15.4249	4946.3	14.4793	4.57877	20.0037	10.8462
456	0.0525442	7.32725	0.349839	5.8788	0.122754	0.130343	2.10196	2.30005	2.28294	1556.71	2.83901	1.00374	3.28668	1.00374	0.178144	21.9935	6.17704	0.637471	17.0852	2.49067	53.6888	1.34278	70.3861	19.3311	6846.63	25.7286	8.1361	27.4672	11.195	21.01	1.66706	11.4225	0.102716	3.02317	17.9162	1.91604	0.0411964	29.8823	12.1733	9.91545	4956.21	10.3627	3.27697	13.1924	6.63848
457	0.0235842	6.53973	0.79292	8.83523	0.349085	0.136173	0.172114	0.0022212	2.10638	1558.81	3.50783	1.2402	3.34659	1.2402	0.672779	22.8993	9.06375	0.99576	1.28442	2.14015	62.7309	2.69393	3.98146	11.8292	6858.46	20.3504	6.43537	18.2645	5.39379	8.71122	0.746258	14.5054	0.0328752	19.2119	3.23884	11.7246	0.0282548	22.7076	1.49963	8.24066	4964.46	8.45053	2.67229	10.913	5.56836
458	0.0982653	9.32568	0.395282	5.66104	0.0632003	0.291359	3.94705	0.0578892	2.47997	1561.29	3.49798	1.23672	3.71669	1.23672	0.637216	23.386	5.30694	1.22129	4.96402	1.43207	33.8144	1.66821	2.6106	8.33786	6866.8	11.8901	3.75997	12.0978	4.57789	13.2015	2.55974	20.9612	0.0256245	19.1307	13.916	20.0712	0.144762	7.87108	6.69165	10.4573	4974.91	8.13694	2.57313	13.0305	7.88422
459	0.206333	17.6152	0.734107	8.06882	0.0784459	0.211992	10.8018	0.160967	4.73471	1566.03	6.69113	2.36567	7.10038	2.36567	0.657992	17.8534	2.90553	0.48169	8.24817	1.10955	52.5828	0.178192	21.5087	11.7251	6878.52	17.275	5.46285	17.188	6.26227	21.9415	1.17829	16.853	0.0718351	11.4761	25.4378	54.768	0.147103	3.51175	8.94413	14.433	4989.35	16.8471	5.32751	19.7605	9.10544
460	0.268897	26.1169	0.150698	5.96934	0.0906648	0.1413	1.6606	0.0436226	4.30525	1570.33	9.04218	3.19689	7.50214	3.19689	0.8858	13.0874	9.66301	1.22717	41.988	0.681188	42.3366	0.589844	11.3691	13.5365	6892.06	16.9679	5.36571	18.9022	8.17074	23.1597	8.86132	4.74805	0.122609	10.4641	17.459	15.4111	0.164943	6.44303	13.5308	10.0365	4999.38	7.50249	2.37249	12.409	7.66397
461	0.784398	31.5063	0.666398	11.2378	0.248689	0.0503949	2.23708	0.252159	5.8729	1576.2	11.0143	3.89413	9.76704	3.89413	0.182722	21.4013	10.2531	1.01827	43.962	0.85651	45.6594	1.98519	22.6098	16.4365	6908.5	18.2555	5.7729	22.2094	10.6636	8.76362	9.06418	1.26439	0.259021	13.7837	15.5046	18.1381	0.0500209	10.5678	14.6442	9.20396	5008.59	6.65836	2.10556	11.3095	7.0984
462	0.10714	16.4105	0.594211	8.93525	0.365675	0.186527	2.66341	1.08562	3.79354	1580	5.88971	2.08233	5.87587	2.08233	0.453447	18.4366	0.486506	3.69113	7.50916	0.484415	43.8002	1.20188	23.1287	11.0213	6919.52	14.8837	4.70665	15.728	6.31468	30.8021	9.45529	17.7351	0.121077	30.0228	8.26541	26.8132	0.0877104	18.2128	13.1566	15.4672	5024.05	11.3226	3.58053	19.0477	11.8867
463	0.338078	6.41829	0.519913	0.744669	0.810663	0.0666253	3.52149	0.942659	1.6703	1581.67	2.19628	0.776502	2.4468	0.776502	2.39179	15.6026	4.83237	1.87472	19.1691	0.141468	43.448	1.01611	28.2574	12.9704	6932.49	15.0693	4.76532	17.7357	8.20507	15.6329	0.563781	14.1968	0.129278	28.9755	13.1074	34.9412	0.0785212	11.4466	10.6508	12.9723	5037.03	11.7389	3.71216	16.6844	9.26012
464	1.35806	9.0147	1.24382	1.6988	0.724176	0.263892	4.23426	0.124001	2.33271	1584	2.98922	1.05685	3.38956	1.05685	3.20171	10.4039	17.4452	1.44288	56.0572	0.496789	49.2883	1.02439	12.9271	16.9208	6949.41	21.1785	6.69723	23.6181	10.2236	40.8089	0.691451	10.8849	0.06926	20.4304	6.26912	36.8742	0.090843	12.7954	16.5183	14.5433	5051.57	14.6145	4.62151	19.1648	9.92176
465	0.113013	18.6072	2.17191	1.65577	0.114748	0.605613	3.07579	2.65957	3.62545	1587.63	6.15818	2.17724	5.8027	2.17724	1.70427	12.4109	3.59799	2.38277	66.16	0.275725	64.0167	1.29094	22.9075	19.4163	6968.83	26.8896	8.50323	27.9195	10.9131	65.4193	0.744275	6.63462	0.0386219	30.274	3.8338	35.2269	0.0233885	5.78001	15.988	16.3963	5067.97	21.3361	6.74705	23.1433	9.64924
466	0.244959	28.1987	5.26563	2.39158	0.189527	0.0790055	2.16774	2.37623	5.11417	1592.74	9.4855	3.35363	8.4678	3.35363	0.304959	2.75979	5.67302	0.481389	57.9333	0.599954	61.0526	0.171909	24.8279	17.0894	6985.92	25.2789	7.9939	25.0833	9.09553	40.5549	8.75763	22.9515	0.0669644	25.8114	6.56655	NA	0.0336826	3.71064	15.971	13.8249	5081.79	13.7214	4.33908	18.164	9.48584
467	0.104313	5.36865	1.44155	3.89591	0.0331862	0.207512	2.3474	1.08619	1.81059	1594.55	1.94928	0.689175	2.49976	0.689175	3.71418	4.06908	6.17893	1.20129	66.4262	1.6232	34.6173	0.393223	28.0624	16.254	7002.17	22.6201	7.15309	23.4071	9.10089	34.4494	0.516337	8.18948	0.10699	7.54205	6.26721	NA	0.257804	6.29974	17.5943	9.02481	5090.81	10.9918	3.47591	12.5007	5.5489
468	0.102338	7.03528	0.703061	4.04404	0.125785	0.0888499	0.704441	0.0459448	1.60622	1596.16	2.57007	0.908657	2.51487	0.908657	3.27231	10.0445	10.6138	2.81357	24.8402	1.74813	50.3147	0.210783	37.568	15.714	7017.88	17.9334	5.67105	21.385	10.043	41.0525	0.889229	11.1348	0.0938737	5.66806	4.40166	30.9426	0.142863	0.723745	18.9977	11.4047	5102.22	14.4523	4.57022	15.9749	6.83448
469	0.132495	5.25983	0.37935	2.49787	0.119558	0.207448	0.773102	0.0859572	1.18195	1597.34	1.83431	0.648528	1.83048	0.648528	0.132652	9.69995	0.907413	1.09556	7.02682	1.00898	32.8462	3.74929	21.4247	8.65462	7026.54	11.3156	3.57832	12.2329	5.0763	55.4417	1.05759	14.8863	0.0629567	32.3012	8.91606	10.7321	0.123607	1.74565	19.5281	14.4795	5116.7	17.7087	5.59999	20.0795	8.87954
470	0.178536	5.33752	1.01438	4.69402	0.166552	0.488384	4.73734	0.101609	2.08979	1599.43	2.3714	0.838418	2.92821	0.838418	0.628207	16.9724	12.0825	0.549651	10.9333	0.26087	51.083	7.53892	11.3458	12.3772	7038.92	15.6949	4.96316	17.3403	7.41403	50.6301	1.04706	9.90844	0.141053	10.0199	4.82699	8.68759	0.0433009	13.1184	14.3687	11.2792	5127.98	14.7883	4.67646	15.9556	6.60269
471	0.378661	4.07481	5.52768	3.04082	0.221962	1.10301	0.989523	0.103529	1.93	1601.36	2.03561	0.719696	2.6497	0.719696	0.362926	5.01766	10.2396	0.89506	30.8475	1.41025	64.6822	1.09832	17.6055	14.6843	7053.6	21.3272	6.74425	21.4286	7.94008	36.3093	8.0712	6.65068	0.0845038	32.894	22.3839	5.19587	0.0752474	16.1334	3.17566	13.0974	5141.08	13.3031	4.20683	17.3042	8.89055
472	0.874979	3.64754	0.155911	5.14569	0.393855	0.547453	1.49657	0.533881	1.59948	1602.96	1.81601	0.642058	2.24154	0.642058	0.468715	17.3931	6.54597	0.0990973	19.9776	2.37009	50.7747	2.82918	20.8916	13.4833	7067.08	16.3426	5.16799	18.6513	8.31535	19.4418	10.1485	11.7285	0.0718554	20.9354	22.9469	12.0978	0.0692762	10.6312	11.9403	12.0012	5153.08	7.78223	2.46096	14.4621	9.5402
473	0.640722	3.19205	0.207417	3.14542	0.340153	0.353182	0.889461	0.470574	1.15487	1604.11	1.26036	0.445605	1.60048	0.445605	2.37948	13.7454	12.8179	2.11454	81.1128	0.323885	42.1547	3.80548	21.8768	20.0368	7087.12	26.4566	8.3663	28.4031	11.6705	3.44564	0.42956	13.6848	0.0580556	29.8052	5.9293	4.72781	0.151509	6.32786	11.8198	7.63795	5160.71	9.07733	2.87051	10.5085	4.76745
474	0.205249	2.87754	0.849974	5.81361	0.218463	0.599493	2.28543	0.237885	1.63596	1605.75	1.96828	0.695893	2.33185	0.695893	9.65441	15.1648	8.51141	1.43338	41.3707	1.97765	44.5852	2.62202	2.02003	14.1488	7101.27	16.9934	5.37379	19.5226	8.77505	36.8993	0.359383	15.2646	0.0160438	26.115	7.07244	2.91368	0.151346	9.77814	18.7215	11.7291	5172.44	12.4971	3.95193	15.6811	7.77721
475	0.465209	19.447	0.716249	7.36479	0.0974455	0.532071	2.90363	0.108595	3.95437	1609.7	6.72728	2.37845	6.33283	2.37845	10.7039	11.886	15.5895	0.455612	97.7066	0.886769	52.4267	1.41981	12.2558	22.5923	7123.86	32.3139	10.2186	32.8109	12.3737	14.4618	0.0657296	6.13355	0.157402	17.2957	4.03037	3.17096	0.0397395	16.4047	18.746	8.0506	5180.49	7.77918	2.45999	10.5106	5.5906
476	0.675502	12.9896	0.78719	3.5644	0.36248	0.210101	0.638718	0.0793717	2.41342	1612.12	4.41594	1.56127	3.97469	1.56127	8.71613	20.0492	14.2333	1.47781	38.6272	3.19932	32.0066	1.41075	8.14452	14.2072	7138.07	13.5146	4.27369	18.4809	9.93352	3.2771	0.121617	4.70409	0.157001	14.4711	11.099	10.592	0.0772353	22.215	16.3736	8.30877	5188.8	7.80988	2.4697	10.7785	5.83907
477	0.316206	5.42046	0.637825	4.73877	0.183967	0.128761	4.55407	0.0381247	2.00227	1614.12	2.42201	0.856308	2.85858	0.856308	12.9958	7.94721	2.44723	1.70015	43.2303	1.45099	35.5856	0.447072	2.92945	12.0815	7150.15	16.0987	5.09085	17.1724	6.99069	23.6414	0.189828	0.589349	0.0222582	20.9579	17.1294	6.9721	0.119638	29.23	14.2354	11.3087	5200.11	11.1492	3.52568	14.8344	7.78304
478	0.41757	3.82172	0.740586	6.60946	0.248948	0.0745681	1.91785	0.00652315	1.72965	1615.85	2.3551	0.832654	2.56231	0.832654	3.447	9.32521	2.88503	0.639906	32.3792	0.750597	45.8541	2.08344	7.75449	11.6799	7161.83	16.1858	5.1184	16.7983	6.56148	31.4977	0.176704	1.64217	0.0651826	23.3888	7.23506	15.527	0.357479	31.5395	8.90471	12.0334	5212.15	12.7429	4.02966	16.0631	8.00377
479	0.571801	5.86346	0.338719	7.839	0.139452	0.404257	3.8126	0.0663734	2.37946	1618.23	3.06362	1.08315	3.46261	1.08315	3.58923	8.66997	14.079	0.356696	7.60031	1.75463	62.7617	2.82183	12.5209	12.6838	7174.51	19.3749	6.12688	18.8107	6.55692	10.4877	0.129579	2.23999	0.107737	15.7663	5.46448	0.751098	0.312544	36.5739	12.7645	8.45978	5220.61	11.4457	3.61945	12.0792	4.84033
480	0.503697	6.42624	1.00829	10.1173	0.184565	0.349308	3.83123	0.0742356	2.81186	1621.04	3.71319	1.31281	4.12467	1.31281	12.524	9.62073	2.20818	0.471536	43.4071	2.1055	10.3089	1.30496	2.39009	9.37122	7183.88	13.539	4.2814	13.6526	5.08983	4.02313	0.404162	5.74337	0.111905	16.2437	5.43924	9.70514	0.0433481	35.1962	40.0844	11.6995	5232.3	14.5821	4.61127	16.3107	7.08819
481	0.969128	13.5586	0.163884	13.3422	0.173794	0.216671	1.29097	0.074665	3.72374	1624.76	6.01944	2.12819	5.85193	2.12819	3.53896	12.3595	3.67173	0.280244	20.7541	0.394811	29.8013	1.65525	7.93894	8.93276	7192.82	10.2802	3.2509	12.1837	5.68186	9.7779	0.339545	10.8008	0.014364	37.1573	35.5014	17.315	0.0912232	3.99031	4.87599	11.9864	5244.29	13.9689	4.41736	16.4037	7.56902
482	0	10.572	0.757354	9.06476	0.158536	0.298488	2.50667	0.0451107	2.92536	1627.69	4.34985	1.5379	4.46327	1.5379	11.0073	19.0069	3.81693	0.445241	12.9515	0.988194	49.0591	1.65575	13.361	12.4769	7205.29	15.2189	4.81262	17.2895	7.66425	7.12667	0.193206	4.10116	0.0657725	33.0686	53.8376	9.12016	0.103804	6.06511	27.6704	14.1352	5258.43	18.0962	5.72251	19.8578	8.41274
483	0	4.21459	0.238209	5.59837	0.220811	0.567733	3.87498	0.0486788	1.84542	1629.54	2.30854	0.816193	2.66161	0.816193	7.91299	20.4459	9.99967	1.49216	40.2061	1.54679	30.6875	0.690547	19.3143	14.6996	7219.99	14.0194	4.43332	19.1329	10.2662	12.2575	0.127007	6.78885	0.058024	8.70709	43.719	16.9262	0.0854821	0.378101	4.57082	9.36181	5267.79	13.3941	4.23559	13.5974	5.12621
484	0	2.13765	0.481993	7.44418	0.0533031	0.664865	4.02221	0.0459694	1.85627	1631.39	2.65322	0.938054	2.79433	0.938054	10.7635	27.3657	17.2581	0.811688	32.2861	0.238341	7.23037	1.80333	5.12695	11.4316	7231.43	11.7865	3.72722	15.1588	7.70434	3.75347	0.32719	8.02242	0.137162	6.86943	30.6768	3.27259	0.149358	3.47515	13.0446	6.97282	5274.76	9.27121	2.93181	9.90463	4.041
485	0	8.27256	0.469673	5.66519	0.172979	0.0596253	3.88275	1.2094	2.46652	1633.86	3.13169	1.10722	3.57374	1.10722	10.5064	24.2875	10.5207	0.862673	51.0987	1.65154	29.5802	0.857491	7.06814	15.1593	7246.58	16.8929	5.342	20.5013	9.81726	3.43922	0.228581	4.53782	0.114695	3.75556	18.0536	12.2388	0.253166	4.85748	11.4607	5.89396	5280.65	6.05465	1.91465	7.80861	3.97931
486	0	7.736	0.723488	6.57341	0.152142	0.300387	7.04024	0.339305	2.85812	1636.72	3.54605	1.25372	4.11184	1.25372	128.323	26.0943	11.8396	2.54855	59.9533	1.27022	13.9364	1.38475	6.1982	27.9498	7274.53	41.9735	13.2732	41.223	14.6766	4.00066	0.483233	5.04393	0.0594232	13.7019	26.1441	6.36793	0.454974	0.891809	10.8205	6.79685	5287.45	8.23006	2.60257	9.39942	4.19427
487	0	8.97106	0.67766	8.05077	0.565298	0.565579	6.36296	1.74115	3.36681	1640.08	3.76505	1.33115	4.69795	1.33115	73.4654	22.6772	8.90387	1.58668	8.8215	1.65765	24.1947	2.34206	72.5714	24.0245	7298.56	29.0187	9.17651	33.201	14.848	53.865	0.652493	3.80975	0.0427854	16.6591	31.2117	3.59177	0.100744	4.97779	18.4321	13.3343	5300.79	17.5356	5.54523	18.8796	7.78909
488	0	7.60605	0.296189	8.41348	0.695903	0.617899	2.99596	1.80315	2.80358	1642.89	3.35813	1.18728	3.99086	1.18728	3.45732	26.7823	14.394	0.346759	5.68263	0.725762	32.731	1.6485	15.2734	11.2269	7309.79	11.9494	3.77873	15.0056	7.44812	59.3506	0.39343	6.20609	0.147136	13.785	31.9384	19.939	0.0811012	5.05571	9.23378	14.613	5315.4	18.6912	5.91069	20.5237	8.70234
489	0	14.6527	0.671762	10.5733	0.555289	0.242314	1.18355	2.89146	3.8463	1646.73	5.58984	1.97631	5.8226	1.97631	8.5679	21.8833	7.55464	1.30685	41.7631	0.473669	27.7824	1.56233	17.2505	14.2383	7324.02	14.1544	4.476	18.7143	9.76229	59.6056	0.677079	9.95719	0.144927	19.5137	38.5326	11.3359	0.210893	1.96324	19.8274	16.1769	5331.58	19.5124	6.17038	22.3472	10.0065
490	0	8.1319	0.241926	9.57449	0.616002	0.26428	1.25686	4.60837	3.08673	1649.82	3.87114	1.36865	4.45538	1.36865	5.49953	5.40282	10.4963	0.494615	5.8618	4.55277	16.5782	1.38367	34.432	9.4113	7333.44	10.5481	3.33561	12.7469	6.07569	34.6596	0.696058	6.37891	0.307772	32.4679	9.17999	10.7513	0.122343	4.34021	2.71689	10.1621	5341.74	12.8674	4.06904	14.2311	6.09306
491	0	5.32733	0.798085	15.5695	0.465813	0.230455	1.15838	3.67953	3.40364	1653.22	5.26307	1.86078	5.26441	1.86078	2.87387	24.7853	20.1893	1.94592	23.2255	2.77515	8.15039	0.191511	20.9279	11.6739	7345.11	10.3623	3.27685	14.9507	8.39702	9.54105	0.150958	3.6806	0.268701	25.2782	7.88404	12.4135	0.0349413	5.67076	9.31756	7.42403	5349.16	7.65744	2.42149	9.84553	5.00254
492	0	6.57352	0.790186	16.122	0.219439	0.381408	1.46795	1.30262	3.35714	1656.58	5.57593	1.97139	5.32853	1.97139	12.9049	29.9222	6.09016	0.372639	11.9495	1.28475	11.478	1.39696	3.98731	8.82071	7353.93	9.30655	2.94299	11.7637	5.87773	36.4017	0.625783	3.68209	0.161903	61.1759	12.4432	14.5765	0.0981607	8.41547	9.02669	14.6607	5363.82	19.584	6.193	20.8537	8.46774
493	0	6.43838	0.744456	7.9286	0.441705	0.122132	2.57996	4.21742	2.80908	1659.39	3.07977	1.08886	3.89795	1.08886	2.19208	11.2996	19.0809	0.147654	38.614	1.06891	4.24101	0.350016	14.1464	10.1267	7364.06	12.6691	4.00632	14.133	6.12041	36.7628	0.845801	4.0492	0.0966249	8.88572	1.37755	15.9757	0.0515297	4.43381	9.55225	8.2031	5372.03	11.2679	3.56324	11.7663	4.63986
494	0	8.13784	0.298356	3.73251	0.0574737	0.23114	5.53972	4.16698	2.7705	1662.16	3.09258	1.09339	3.8639	1.09339	5.93881	63.9052	5.60216	0.156537	73.587	2.35721	13.2457	5.21299	4.98885	19.4438	7383.5	28.2757	8.94155	28.3854	10.5023	58.9582	0.87853	3.8594	0.0685987	15.7408	3.42137	16.4884	0.0813235	3.34436	10.9951	11.3836	5383.41	17.8242	5.63649	17.0201	5.74712
495	0	14.6847	1.00478	3.58528	0.261814	153.288	1.63449	0.817877	21.9096	1684.07	53.3049	18.8461	40.7557	18.8461	10.3834	19.3212	19.0569	0.174646	90.8763	0.852493	14.3894	4.97455	15.2578	19.4763	7402.98	27.7358	8.77084	28.2471	10.7055	56.991	0.0520605	7.01834	0.0568994	17.348	24.2592	8.02949	0.0629215	117.282	3.27063	23.4371	5406.85	37.3035	11.7964	35.2335	11.6406
496	0	24.4568	0.438942	2.70221	0.0306573	153.694	2.82216	0.484474	23.0787	1707.15	53.4184	18.8863	41.9649	18.8863	11.3677	7.18044	14.4842	0.563667	18.1116	1.38584	14.1215	3.38966	18.7009	9.92283	7412.9	7.02949	2.22292	12.1458	7.69991	61.4248	0.827107	0.861873	0.0701566	9.15032	1.42685	2.97183	0.0260277	0.744831	7.99119	8.5495	5415.4	18.8636	5.96519	14.5147	2.58431
497	0	9.67158	0.188253	0.609004	0.250807	0.165719	0.441358	0.0328171	1.41994	1708.57	3.34028	1.18097	2.60091	1.18097	11.0345	3.88293	20.0556	0.172607	25.6671	1.33727	15.0381	2.36045	22.5099	11.3398	7424.24	9.87907	3.12404	14.4639	8.21579	70.3433	0.306231	2.06099	0.0949323	12.8722	72.2697	0.873795	0.0879683	1.39155	9.10728	16.9408	5432.34	28.9768	9.16326	26.1041	7.77754
498	0	7.63433	0.489419	5.46156	0.229994	0.102848	4.35091	3.31472	2.69797	1711.27	2.93014	1.03596	3.73393	1.03596	6.2108	3.6482	2.61276	0.796872	42.5707	1.26113	33.4297	2.48164	23.6702	12.9647	7437.2	15.9861	5.05524	18.0199	7.90942	20.8854	0.275013	2.50221	0.0727392	9.85084	2.7412	7.10755	0.0560035	0.457698	11.2866	5.52353	5437.86	6.83227	2.16055	7.68408	3.36297
499	0	4.15933	0.551893	11.4531	0.0543386	0.307958	7.11472	1.67477	3.16451	1714.43	4.17795	1.47713	4.64164	1.47713	19.0225	2.01224	7.82889	0.349848	25.4167	1.88321	27.9633	4.62203	20.0834	12.1313	7449.34	10.9487	3.4623	15.5936	8.66905	30.0079	0.210303	6.76384	0.0439602	10.733	7.84737	11.981	0.0937952	7.54264	14.2689	8.94927	5446.81	8.9827	2.84058	11.7898	6.10869
500	0	8.13139	0.37968	7.19122	0.200419	0.398162	0.818019	3.01843	2.51716	1716.95	3.32237	1.17464	3.6918	1.17464	10.0682	12.7171	16.5272	0.598256	14.6868	0.692086	31.6568	1.4427	27.5818	12.8857	7462.22	11.3104	3.57668	16.4623	9.30898	3.83532	0.0325558	7.36333	0.206088	11.3462	1.44191	12.5744	0.0331693	11.2113	27.1147	7.5159	5454.33	8.52393	2.6955	10.2114	4.82039
501	0	7.80373	0.358245	9.82604	0.0315485	0.251654	1.2385	0.163335	2.45913	1719.41	3.97894	1.40677	3.8659	1.40677	14.6389	10.996	8.639	2.23303	17.1162	0.726085	35.7177	2.68561	19.4748	12.4697	7474.69	11.0177	3.48409	15.9538	8.98561	18.304	0.108055	3.78785	0.114888	13.6624	1.19389	17.4479	0.124655	4.8345	16.2258	7.58039	5461.91	7.84549	2.48096	10.0614	5.09943
502	0	4.80009	0.465687	14.4303	0.48202	0.283751	0.255004	2.48137	2.89978	1722.31	4.93901	1.7462	4.64598	1.7462	22.2323	9.74926	4.9043	1.5939	21.9358	1.61427	51.0711	0.984416	15.7357	14.4246	7489.12	16.1397	5.10383	19.5284	9.32073	14.4225	0.141992	4.45775	0.219377	12.9811	1.02001	18.988	0.132541	2.43836	9.90874	6.47104	5468.38	7.01938	2.21972	8.69076	4.25131
503	0	10.8626	0.113152	10.7922	0.466049	0.102674	0.352412	0.934838	2.95299	1725.26	4.86893	1.72143	4.67442	1.72143	11.0865	3.91184	5.39518	1.46078	51.822	2.0759	39.5157	0.854164	8.49756	13.8466	7502.96	18.6016	5.88234	19.729	7.96429	12.0186	0.13481	3.04231	0.0979024	25.8191	0.1691	12.0278	0.43815	9.00068	23.6886	8.64371	5477.02	9.77679	3.09169	11.7354	5.55201
504	0	5.34486	0.411674	11.7112	0.37663	0.275261	6.4501	0.938949	3.18858	1728.45	4.26373	1.50746	4.69604	1.50746	6.74511	18.6752	6.06077	3.38535	48.3992	0.472316	31.8533	1.59173	15.4814	14.7405	7517.7	16.1495	5.10693	19.8474	9.63355	13.077	0.119178	2.56778	0.0934253	14.7298	0.843438	10.8786	0.0683374	31.0225	19.2549	9.2655	5486.29	10.4791	3.31378	12.5793	5.95171
505	0	4.53008	0.0338641	12.0525	0.142161	0.147727	1.51329	0.112663	2.31654	1730.76	4.22914	1.49523	3.81176	1.49523	14.209	9.33218	11.112	1.02158	40.7859	2.11521	39.6531	1.09451	15.9478	15.0301	7532.73	15.3143	4.84281	19.8729	10.1873	6.53832	0.14929	5.57006	0.130919	11.3044	0.972309	37.73	0.102646	24.7481	21.2558	10.8502	5497.14	12.9663	4.10031	14.9505	6.74988
506	0	5.18365	0.28641	9.75524	0.132519	0.0619334	3.1433	0.928284	2.43642	1733.2	3.49267	1.23485	3.67126	1.23485	7.22543	0.661967	6.10038	0.399572	35.8516	0.0783257	47.0336	2.53759	22.2868	13.575	7546.31	17.4361	5.51377	19.0888	8.06126	14.3365	0.179383	5.42081	0.104664	7.54313	1.18559	18.8008	0.0751012	44.5193	4.14071	9.6306	5506.77	13.8178	4.36956	14.0002	5.26104
507	0	3.56562	0.863528	10.8296	0.291872	0.212264	1.0582	0.543548	2.17058	1735.37	3.67606	1.29968	3.47026	1.29968	0.590307	130.403	5.88604	3.25359	54.708	0.940915	46.8226	1.83746	21.8087	29.5834	7575.89	43.0684	13.6194	43.2028	15.964	22.7503	0.0369188	8.58586	0.0103307	26.1497	0.112163	7.0553	0.153295	37.6602	4.04919	10.6563	5517.42	13.4331	4.24791	14.9042	6.40841
508	0	8.76249	0.195036	11.0902	0.27223	0.424955	1.86162	0.210553	2.85214	1738.22	4.4481	1.57264	4.42478	1.57264	0.486712	4.40069	17.1737	2.09862	57.2434	1.18025	33.8537	1.61345	2.44477	13.3884	7589.28	19.8071	6.26355	19.6519	7.12482	6.20519	0.141251	4.10585	0.0654395	11.836	0.109436	32.1183	0.141466	21.858	13.5461	9.0127	5526.44	10.9345	3.4578	12.4705	5.5549
509	0	2.98043	1.09766	5.76064	0.302373	130.576	9.84814	0.0936374	18.8324	1757.06	45.282	16.0096	34.8419	16.0096	0.390061	4.10022	3.98573	0.855371	56.9078	0.567688	39.844	0.777677	6.12914	12.6175	7601.9	20.8126	6.58151	19.199	6.03601	26.8025	0.162484	2.47353	0.0693314	8.5635	1.21176	22.8608	0.0752292	18.4725	14.9492	9.56408	5536	10.392	3.28624	12.8503	6.27785
510	0	4.39174	0.214105	11.5676	0.360054	131.204	2.1777	0.271755	18.7734	1775.83	45.5962	16.1207	34.894	16.1207	1.23999	8.67539	9.32568	1.56959	50.1609	0.570322	37.1753	0.0465202	1.40765	12.2413	7614.14	18.4324	5.82883	18.0701	6.41243	49.6936	0.0390787	8.67943	0.0461272	14.8271	11.2105	5.30224	0.263907	26.6731	10.6169	12.7352	5548.74	15.3508	4.85434	17.5895	7.88086
511	0	1.57613	0.116368	0.72854	0.533628	0.285314	2.87067	0.400598	0.813906	1776.64	0.963353	0.340597	1.1545	0.340597	0.857025	8.16362	3.76224	1.20678	42.1457	0.609948	41.5865	0.220665	5.58559	11.5709	7625.71	17.3758	5.4947	17.0656	6.0762	45.8336	0.05484	4.29761	0.0681696	7.00944	25.5602	31.9647	0.196246	15.0465	4.84242	13.4874	5562.22	15.8961	5.0268	18.5142	8.46057
512	0	3.78468	0.251951	1.84578	0.221103	0.0924686	1.22878	0.117946	0.942839	1777.59	1.32362	0.467972	1.41081	0.467972	0.0465366	9.41491	8.0279	0.786428	81.9169	0.17908	33.7579	0.030945	14.7206	16.5424	7642.25	26.8271	8.48349	25.0258	8.05887	47.9714	0.16346	5.55204	0.0629644	10.1533	23.6516	NA	0.0906315	5.57054	9.94635	11.4625	5573.69	15.5807	4.92706	16.3895	6.53542
513	0	3.84946	0.171364	0.764988	0.433879	0.115882	0.440031	0.0337177	0.726165	1778.31	1.2879	0.455342	1.18151	0.455342	2.29075	4.8776	9.60284	0.482428	65.9362	0.054076	42.0179	0.528551	19.2729	16.1181	7658.37	23.098	7.30424	23.4224	8.8139	77.0916	1.03485	1.58581	0.0161108	3.75696	50.2302	NA	0.0789666	10.4657	32.4645	19.6361	5593.32	27.7876	8.7872	28.4233	10.8489
514	0	6.29587	0.155073	3.29782	0.191857	0.228625	0.812479	0.179673	1.39517	1779.71	2.2598	0.798962	2.19414	0.798962	3.71031	6.65956	9.21867	1.11414	6.46411	0.257382	42.3403	0.764001	25.8172	10.7051	7669.08	14.2066	4.49252	15.1976	6.21256	10.6271	1.53555	4.72234	0.0819434	8.73331	11.7226	13.6939	0.0639247	4.40307	5.9392	6.15229	5599.47	4.8873	1.5455	7.69779	4.60679
515	0	2.08	0.186116	0.431597	0.586634	0.151267	0.888245	0.899727	0.652948	1780.36	0.6657	0.23536	0.888309	0.23536	4.54579	3.52734	23.583	1.94713	18.5874	0.559694	35.5629	0.230852	19.7379	12.0313	7681.11	12.7006	4.01628	16.0476	8.01505	37.4956	0.597191	8.71279	0.0597273	5.86781	12.2289	8.80863	0.0952543	6.67142	9.98091	9.05182	5608.53	10.8962	3.44568	12.4975	5.60615
516	0	5.0387	0.288177	0.651788	0.213178	0.08453	3.42702	1.43553	1.39237	1781.75	1.86106	0.657983	2.05035	0.657983	3.86691	11.9631	4.41206	1.1875	78.6336	0.209163	35.0848	1.37709	17.0024	17.0818	7698.19	25.637	8.10713	25.189	8.97471	32.827	0.163775	9.52448	0.0235424	19.3857	4.93544	4.09534	0.16926	4.67295	8.45246	8.42499	5616.95	10.3752	3.28091	11.7059	5.14408
517	0	2.58982	0.0530393	1.27738	0.85609	0.119521	8.62416	0.301551	1.7277	1783.48	2.9198	1.0323	2.76	1.0323	2.47477	20.3528	19.4917	0.609052	37.1557	0.489306	9.7127	0.603731	10.7425	11.2925	7709.48	12.4693	3.94314	15.2356	7.34934	50.865	0.0894252	16.2902	0.0979705	8.9185	28.901	22.4355	0.332033	5.98037	15.0332	14.8943	5631.84	16.0356	5.0709	19.9652	9.82342
518	0	6.29692	0.210783	0.782749	0.0903236	0.15126	1.3739	2.02702	1.36662	1784.85	2.11777	0.748744	2.11536	0.748744	4.12506	10.2244	5.27183	0.600976	4.08856	0.774301	2.20467	0.0420222	15.8819	4.80152	7714.28	5.20371	1.64556	6.44708	3.15597	38.4336	0.151328	18.3198	0.100274	1.58074	11.3417	16.2869	0.106365	7.0036	17.3146	11.0639	5642.91	12.1744	3.84989	14.9138	7.214
519	0	3.48864	0.324803	0.764494	0.636236	0.112927	4.53712	3.0377	1.61274	1786.46	1.78421	0.630812	2.24355	0.630812	4.45583	12.035	11.2009	0.85748	20.0498	0.187163	15.8865	0.128442	14.1873	8.77649	7723.06	7.52792	2.38054	11.157	6.39595	19.5913	0.17201	17.988	0.0690765	1.40205	64.5668	16.6452	0.067296	8.2976	8.6379	13.7437	5656.65	19.4648	6.1553	19.899	7.58843
520	0	2.96645	0.287602	0.202367	0.543564	0.0652473	2.34073	2.46865	1.10933	1787.57	1.25081	0.442227	1.55155	0.442227	6.95062	61.2569	6.43124	0.304511	62.1014	0.756022	3.28281	0.281486	9.96912	16.8149	7739.87	25.6537	8.11241	24.9273	8.70249	44.2496	0.082159	13.4894	0.124279	8.67108	12.3759	14.1885	0.0781001	6.64022	18.5423	11.8442	5668.5	13.1435	4.15632	16.0005	7.68783
521	0	3.57738	0.273422	1.72454	0.110586	0.161704	0.218073	2.86827	1.11675	1788.69	1.42339	0.503246	1.61999	0.503246	11.2562	106.811	7.92257	1.01267	64.8807	0.913173	3.21736	0.0716096	13.9397	23.3361	7763.21	37.2708	11.7861	35.1222	11.55	6.56519	0.370464	17.9283	0.244466	8.31015	5.76405	7.75453	0.19243	6.37343	3.9915	5.74945	5674.25	5.30373	1.67719	7.42664	4.07226
522	0	7.6535	0.174191	1.58207	0.964327	0.211367	2.86064	0.680523	1.76583	1790.45	2.55749	0.904208	2.67004	0.904208	70.1098	9.90763	8.52532	0.420612	23.243	2.24118	5.95762	0.706458	16.9711	15.3425	7778.55	21.9007	6.92562	22.2681	8.41691	12.2406	8.43522	22.1961	0.322264	15.9787	24.7626	14.4399	0.0977061	6.33893	5.78265	11.0595	5685.31	8.4412	2.66934	13.7288	8.39013
523	0	1.12489	0.141827	0.343247	0.274956	0.44463	3.58231	1.33393	0.905724	1791.36	1.17875	0.416753	1.32248	0.416753	40.9947	10.2812	1.35418	0.528254	7.78454	0.153889	14.3664	0.275729	20.0976	10.6485	7789.2	13.4112	4.24098	14.8895	6.40752	6.58845	8.14075	3.76395	0.268104	22.0293	36.0607	17.267	0.044837	5.511	10.2546	10.9929	5696.3	11.2291	3.55095	14.5438	7.44192
524	0	3.82446	0.367171	0.565815	0.226989	0.261566	2.57897	0.196338	1.00266	1792.36	1.40653	0.497285	1.49995	0.497285	2.1299	5.10962	17.6179	0.762937	18.5237	1.28509	13.6444	0.447339	13.5923	8.12369	7797.32	7.61223	2.4072	10.5309	5.71649	2.59285	0.410749	3.10436	0.325778	12.0773	5.05864	17.3604	0.0738125	3.22168	11.3048	5.55304	5701.85	5.95623	1.88353	7.43656	3.66951
525	0	2.46143	0.221718	0.124734	0.387111	0.427839	1.73758	2.34704	0.963431	1793.32	1.03912	0.367385	1.33082	0.367385	1.46668	8.75303	9.58826	1.17943	8.18837	0.836458	0.260013	0.322538	10.1624	4.52858	7801.85	4.45415	1.40853	5.9371	3.12005	13.8726	0.15108	5.71714	0.323827	19.9942	1.22601	13.654	0.0419106	5.63311	11.7823	7.23962	5709.09	7.14455	2.2593	9.49892	4.98031
526	0	4.79412	0.143273	4.34515	0.17439	0.622517	2.75353	0.135886	1.62111	1794.94	2.03114	0.718118	2.33923	0.718118	2.8191	14.5849	6.55693	1.50103	8.79002	0.656222	0.204754	0.390111	6.93659	4.71552	7806.57	4.89635	1.54836	6.26388	3.16716	15.4018	0.110749	8.54692	0.148042	24.7099	0.233953	7.67853	0.123447	4.35462	7.97631	6.92843	5716.02	8.04475	2.54397	9.4724	4.38445
527	0	6.4666	0.984608	3.51061	0.0730034	0.356643	0.959124	10.9174	2.9085	1797.85	3.92206	1.38666	4.29516	1.38666	12.5629	11.5044	12.1286	0.369506	12.4343	0.825641	0.189665	0.37318	3.74936	6.01528	7812.58	5.9297	1.87514	7.89042	4.14015	10.5525	0.07645	7.96787	0.24183	13.9437	0.885838	7.66694	0.0224171	3.32966	10.2677	5.49549	5721.51	5.20052	1.64455	7.14004	3.85094
528	0	0.83855	0.129178	2.29638	0.0655013	0.0531621	1.3938	9.63001	1.80082	1799.65	3.26751	1.15524	2.95606	1.15524	20.2698	93.0908	6.89223	0.491441	5.04448	1.65248	0.0429845	0.442543	2.20301	14.4589	7827.04	30.1583	9.53691	23.9958	4.92196	21.9796	8.1266	0.989201	0.0690179	8.28139	0.186176	13.8061	0.0808905	4.73977	9.19803	6.74568	5728.26	7.15997	2.26418	9.00986	4.4815
529	0	5.90369	0.187474	5.82503	0.0960914	0.306003	4.57195	3.95566	2.60574	1802.26	2.70327	0.955749	3.56149	0.955749	19.0908	15.4252	23.6458	0.203906	11.9604	0.643421	0.0946167	0.827575	4.99417	8.54288	7835.59	9.17766	2.90223	11.4451	5.64065	5.7421	8.1702	4.96805	0.0573261	3.6423	0.674249	15.313	0.0618099	4.01116	9.70566	5.23459	5733.49	4.81781	1.52353	6.75811	3.71106
530	0	4.02613	0.681003	11.9699	0.0930607	0.172469	0.522419	3.9852	2.68127	1804.94	4.11671	1.45548	4.13675	1.45548	15.685	1.36497	14.2398	0.12184	5.61852	1.94595	0.0645425	0.40136	6.32456	5.08517	7840.67	6.05659	1.91526	7.00043	3.16991	6.46648	0.0945635	3.56845	0.0599429	4.42486	0.0981656	16.5523	0.0229614	2.97424	12.2563	4.65183	5738.15	5.68427	1.79752	6.44935	2.8543
531	0	4.93901	0.458143	10.2335	0.180369	0.174057	0.154153	4.35877	2.56225	1807.5	3.70121	1.30858	3.87083	1.30858	0.80603	0.806398	5.79605	2.93824	16.2897	0.876103	0.216396	0.417934	8.24613	4.04366	7844.71	5.37015	1.69819	5.74186	2.34547	5.19917	7.49707	7.60023	0.312321	10.7729	0.274121	14.6181	0.029104	11.3654	17.8237	7.54921	5745.7	6.21709	1.96601	9.51523	5.5832
532	0	2.813	0.478403	9.18854	0.185445	0.363378	0.0759199	1.10043	1.77564	1809.28	3.13348	1.10785	2.88349	1.10785	13.5604	0.264169	11.9201	1.29897	41.9822	1.20734	0.088239	0.486426	12.0102	9.202	7853.92	13.5743	4.29257	13.4946	4.90944	7.10325	7.75648	12.0613	0.3472	14.9389	0.33418	13.7429	0.18812	5.98791	11.9174	7.43776	5753.13	5.70649	1.80455	9.24231	5.63321
533	0	4.42531	0.92422	8.16348	0.225381	0.20354	0.984823	3.63255	2.31991	1811.6	2.88547	1.02017	3.34008	1.02017	15.4001	0.191707	25.271	0.531226	77.0343	2.98573	0.0632539	0.560849	8.78329	14.5357	7868.45	24.988	7.90189	22.4376	6.63383	13.7836	0.329293	6.28451	0.2866	14.3584	0.299166	9.82731	0.155256	7.8434	11.8193	6.49868	5759.63	5.88229	1.86014	8.35883	4.63854
534	0	5.98869	0.687957	4.41891	0.117357	0.788659	1.98709	1.83746	1.97827	1813.58	2.15528	0.762008	2.74027	0.762008	120.907	0.27459	5.09066	2.68017	49.9509	1.95624	0.0650233	0.616346	61.5475	27.0098	7895.46	42.3871	13.404	40.4138	13.6059	0.747274	0.465387	4.0458	0.0842769	2.7034	0.138932	10.886	0.0670578	1.21305	11.2095	3.15607	5762.79	4.35258	1.37641	4.53247	1.77966
535	0	2.20038	0.498586	3.20648	0.140314	0.668011	0.350633	0.119793	0.898025	1814.48	1.1664	0.412384	1.31041	0.412384	66.9792	1.80789	4.8535	0.408881	76.9752	1.48535	0.0234575	0.121119	79.4692	25.7915	7921.25	36.6898	11.6023	37.3939	14.1892	0.446475	0.898184	3.15191	0.0771654	20.2235	0.200014	12.3229	0.0245576	10.9155	11.8006	6.00608	5768.79	7.22267	2.28401	8.29009	3.72207
536	0	2.78685	0.663138	2.74987	0.106012	3.20396	0.9526	2.27702	1.59243	1816.07	1.30111	0.460012	2.05244	0.460012	1.28715	11.1137	17.9869	0.126577	49.5375	0.973476	0.121702	0.34398	6.09214	9.73146	7930.98	16.1577	5.1095	14.841	4.62195	5.97807	0.883033	14.0661	0.233214	20.6044	0.273961	8.99685	0.057501	38.2118	11.4417	10.0747	5778.87	12.0925	3.82398	13.8986	6.25068
537	0	5.05718	0.240644	6.49731	0.317767	1.89239	0.805065	2.99767	2.226	1818.29	2.43556	0.861099	3.0871	0.861099	8.798	14.4133	3.4605	0.196212	50.2649	1.17443	0.0786744	0.0354354	12.4434	10.0961	7941.08	16.0568	5.07761	15.1737	5.01849	2.76823	0.152303	16.4665	0.121733	6.45607	0.102406	11.0763	0.157164	4.43986	8.51994	5.02605	5783.9	5.60691	1.77306	6.79911	3.25299
538	0	1.47695	0.0637028	5.27867	0.20092	4.03152	2.30877	0.124759	1.68566	1819.98	2.03391	0.719097	2.40476	0.719097	12.0366	6.78756	6.02501	0.28599	78.1567	0.338894	0.07931	0.454805	11.8638	12.8921	7953.97	24.9525	7.89068	20.7828	5.00139	14.8544	0.0242895	12.4049	0.161888	16.8349	0.467184	11.8101	0.188531	3.6771	14.7117	7.5135	5791.41	7.17353	2.26847	9.78197	5.24503
539	0	13.1419	0.181128	4.74484	0.154331	4.47609	1.63195	1.29912	3.20367	1823.18	4.43296	1.56729	4.77096	1.56729	14.9073	5.35331	11.0342	0.422392	32.1014	0.668681	0.0423218	0.608424	12.2353	8.59704	7962.57	10.5396	3.3329	11.9299	5.26414	23.5601	0.0457598	2.67235	0.148301	14.1682	0.326559	12.4705	0.115042	3.93361	28.2209	8.56613	5799.97	10.5236	3.32786	11.894	5.23827
540	0	2.33302	0.137417	4.01469	0.0795524	9.55018	1.61885	0.145518	2.2349	1825.42	3.28363	1.16094	3.39584	1.16094	4.21804	10.8978	7.90293	0.177185	35.9405	2.35137	0.104666	0.379703	12.126	8.23313	7970.8	11.3657	3.59414	11.8273	4.639	11.9174	0.0210008	17.6947	0.0766533	27.6014	0.490197	12.2977	0.036172	3.77531	2.93428	7.68448	5807.66	9.43278	2.98291	10.6674	4.70157
541	0	18.4317	0.0408928	4.14359	0.216409	2.60243	2.88771	0.268507	3.5739	1828.99	6.20998	2.19556	5.76946	2.19556	1.48146	22.5381	10.619	0.0421566	50.5095	0.629188	0.114525	0.68345	13.7876	11.1561	7981.96	16.7518	5.29738	16.4535	5.85873	47.3099	0.0985322	25.6685	0.119813	42.6414	1.52066	14.0048	0.0514062	5.57532	11.0049	14.7995	5822.46	17.8755	5.65272	20.4522	9.1468
542	0	4.15404	0.212631	6.6562	0.921461	2.53805	1.216	1.20637	2.11309	1831.1	2.27124	0.803004	2.9161	0.803004	1.82208	7.58005	5.97432	0.175954	2.98204	0.572259	0.0297296	0.478599	5.89775	2.83475	7984.79	2.92429	0.92474	3.75949	1.91001	44.5656	0.0408762	22.1213	0.137215	83.134	5.17131	31.7217	0.0887383	5.73745	1.35389	19.4072	5841.87	27.2603	8.62045	28.0277	10.7868
543	0	7.96801	0.231204	11.497	0.0917638	3.12033	1.27347	1.06301	3.1556	1834.26	4.28549	1.51515	4.67075	1.51515	3.89749	122.027	23.7576	0.0718269	39.6532	1.20959	0.047993	1.35519	7.57282	22.177	8006.97	39.8071	12.5881	34.7651	9.58884	16.549	0.102703	6.76006	0.136286	24.6267	3.84919	3.87009	0.0537194	9.29897	18.9722	8.42189	5850.29	8.77497	2.77489	11.1968	5.647
544	0	2.68481	0.143496	10.1186	0.0967891	5.13453	0.200025	0.348092	2.34079	1836.6	3.6315	1.28393	3.62472	1.28393	1.65393	0.806618	10.7874	0.0994128	42.3952	0.732801	0.108875	1.05642	13.4945	7.90391	8014.87	13.8683	4.38554	12.2894	3.51837	36.2124	0.138995	12.1191	0.00324685	0.270397	0.79849	7.50122	0.101568	5.0686	19.1951	8.14091	5858.43	11.7692	3.72173	11.8626	4.41918
545	0	2.60801	0.107269	7.81574	0.0960586	0.445587	1.21813	1.3945	1.71066	1838.31	2.622	0.927019	2.63768	0.927019	1.63119	0.957923	10.2073	0.0420312	18.8808	0.890877	0.0257521	1.02701	8.96928	4.73691	8019.61	6.56321	2.07547	6.81238	2.66144	17.8538	0.037655	24.205	0.0657923	3.55712	0.253426	12.1974	0.0518077	14.8617	33.2442	10.6328	5869.06	11.8398	3.74407	14.3769	6.88872
546	0	2.66648	0.133874	13.8967	0.100055	0.329979	1.59158	0.0522917	2.34637	1840.66	4.76381	1.68426	4.03063	1.68426	6.61655	2.27555	8.41336	0.0544601	11.6865	1.91433	0.0366792	0.755733	7.00113	4.30603	8023.92	4.22336	1.33555	5.64158	2.97049	5.18974	0.0795907	25.7247	0.0620626	11.2854	0.477614	14.4704	0.0473941	4.64254	56.8906	11.887	5880.95	17.8599	5.64778	17.5348	6.23922
547	0	7.53318	0.178314	9.04348	0.0218688	0.447155	6.91333	1.31618	3.18169	1843.84	3.9153	1.38427	4.56596	1.38427	2.90075	0.738436	13.2924	0.232785	55.3103	0.486727	0.0426086	0.339441	5.66885	8.77914	8032.7	17.9714	5.68305	14.4622	3.0961	22.8342	0.0602424	4.94321	0.0933946	7.92991	0.678924	7.11016	0.275511	4.90836	36.533	8.53669	5889.49	11.9714	3.78568	12.3224	4.75101
548	0	6.25783	0.0352689	5.1164	0.113156	0.515427	2.41824	0.106797	1.82039	1845.66	2.53452	0.896087	2.71648	0.896087	18.2337	20.6519	2.30805	0.0710906	67.4993	1.95808	0.0678718	0.469003	1.84108	12.5667	8045.26	22.0981	6.98804	19.5547	5.57864	55.9067	0.100869	1.45453	0.105408	12.8928	7.70786	41.6928	0.262644	10.1531	34.7812	16.5058	5905.99	20.2213	6.39453	22.9003	10.1113
549	0	0.225239	0.0512742	6.24709	0.0867574	0.339957	4.78948	1.09817	1.60475	1847.27	2.47115	0.873683	2.47843	0.873683	9.49852	12.0777	18.8222	0.308574	43.235	0.964893	0.0844782	0.304596	12.3755	10.8524	8056.12	13.9371	4.4073	15.2597	6.44508	31.8137	0.0382837	5.42441	0.215738	30.3034	14.0573	20.0147	0.117048	5.79485	30.1771	13.7957	5919.79	13.3297	4.21522	18.0109	9.58043
550	0	8.58318	0.2571	7.70015	0.0503738	0.719288	4.50374	1.37094	2.8981	1850.16	3.5561	1.25727	4.15537	1.25727	4.62072	126.793	4.90031	0.405084	18.0646	4.03989	0.0324217	1.01111	16.0191	19.5429	8075.66	40.7507	12.8865	32.4294	6.65642	37.009	8.01354	1.88503	0.0291574	21.7457	22.0408	22.2723	0.097618	8.25088	18.7793	14.0123	5933.8	12.245	3.87221	17.8845	10.1401
551	0	7.16788	0.227283	5.01896	0.151481	0.536701	2.05706	0.122574	1.91024	1852.07	2.72516	0.963489	2.87373	0.963489	1.57254	4.24005	4.52917	0.14237	15.8261	1.87487	0.0774263	0.557918	13.2125	4.67033	8080.33	5.84749	1.84914	6.51947	2.82119	2.52545	7.85652	5.17107	0.0799562	7.53047	4.36679	4.71626	0.116829	1.76611	5.43894	3.95684	5937.76	2.76924	0.87571	4.83255	3.08113
552	0	6.71712	0.0792717	4.26616	0.21178	0.842776	3.20821	1.28681	2.07652	1854.15	2.43587	0.861211	2.93773	0.861211	3.4046	2.48063	4.95819	0.188694	85.4904	0.40163	0.0403908	0.048496	14.7289	12.4158	8092.75	27.7955	8.78971	21.2055	3.62606	8.57753	0.56877	6.08215	0.0884626	9.32767	3.23267	15.4146	0.0524191	2.5856	19.5577	6.54876	5944.3	6.7189	2.1247	8.67346	4.42405
553	0	3.9373	0.186157	4.77293	0.239211	1.06362	9.61968	2.08638	2.73816	1856.89	3.30405	1.16816	3.90632	1.16816	1.62315	16.4753	9.15844	0.0721994	12.8595	2.66785	0.0269397	0.0774693	21.4357	7.15517	8099.9	8.13299	2.57188	9.72705	4.5833	32.5031	0.020757	4.90907	0.115751	19.2207	11.2276	4.85707	0.0219213	3.98163	20.0637	9.69213	5954	10.9478	3.46199	13.1541	6.23014
554	0	0.603313	0.278805	4.49868	0.351654	0.429173	8.2573	1.51366	1.99157	1858.88	2.92113	1.03277	3.02435	1.03277	2.31515	13.5438	6.39712	1.02534	12.0892	3.51913	0.0616639	0.247413	14.6026	5.97794	8105.88	5.92644	1.8741	7.85204	4.10383	7.90954	0.0464405	1.93185	0.136241	22.0162	15.8499	1.55273	0.0896235	1.35859	23.2304	7.41215	5961.41	9.40899	2.97538	10.3875	4.43677
555	0	1.97516	0.145737	13.8394	0.121203	0.478083	3.56614	1.8152	2.74262	1861.62	4.65267	1.64497	4.38758	1.64497	5.14672	27.8161	12.2283	1.24051	72.3668	2.03309	0.00440293	0.0829479	21.0713	15.7767	8121.65	23.4421	7.41304	23.1897	8.36364	9.19753	0.0151911	0.541364	0.167106	18.3798	26.9433	27.0879	0.124852	10.7843	30.1384	12.338	5973.75	12.4044	3.9226	16.2606	8.41537
556	0	4.60042	0.166407	14.2342	0.967699	0.31697	2.68421	1.78977	3.09496	1864.72	4.76024	1.683	4.77796	1.683	5.48142	23.2391	5.99866	0.22746	63.062	1.16579	0.0169668	0.127058	15.5424	12.7623	8134.42	20.4939	6.48074	19.2431	6.28157	4.54685	8.07663	7.846	0.102439	12.5739	32.1603	7.14615	0.206173	42.592	27.0332	14.2284	5987.98	14.5731	4.60843	18.8368	9.61994
557	0	3.92179	0.223804	17.8665	0.229197	2.99267	2.29376	0.135472	3.4579	1868.18	6.01515	2.12668	5.58458	2.12668	2.45556	38.0168	17.6741	0.566536	10.657	0.755988	0.0433545	0.0131317	14.7521	9.43717	8143.85	12.7192	4.02217	13.4593	5.415	4.99767	8.16695	5.94896	0.133229	23.396	39.8986	11.6697	0.166002	1.00571	38.6667	13.405	6001.38	15.2817	4.83248	18.2374	8.57247
558	0	4.93232	0.197815	4.5846	0.0392826	6.81182	5.16558	1.13234	2.85797	1871.03	2.78797	0.985696	3.84367	0.985696	6.42999	15.2072	8.77639	0.314942	1.55009	1.09964	0.0759396	0.150605	6.40495	4.44553	8148.3	5.20249	1.64517	6.0907	2.80036	8.11278	0.59571	8.68116	0.118572	5.2114	18.0051	6.74941	0.0991572	17.6193	47.8157	11.3008	6012.68	14.3688	4.5438	15.8446	6.75703
559	0	5.33741	0.246424	4.42587	0.109014	4.27858	3.33087	1.00897	2.34214	1873.38	2.22591	0.786979	3.12912	0.786979	3.35837	3.69314	17.4803	0.353845	35.3405	0.818747	0.0778125	0.440543	4.98861	7.39465	8155.69	11.7961	3.73025	11.1249	3.6644	11.4353	0.563913	12.0114	0.138768	3.5018	32.316	5.30622	0.102772	11.8716	33.8757	11.1123	6023.79	12.5334	3.96342	15.0758	7.14892
560	0	10.6361	0.140107	2.85009	0.252793	2.37671	5.13678	0.688635	2.76015	1876.14	3.6429	1.28796	4.04811	1.28796	10.5578	5.66011	12.2264	0.132984	84.809	0.925097	0.0681466	0.0405287	3.60156	13.1135	8168.81	27.2757	8.62535	21.7389	4.48817	2.6118	0.6539	5.5055	0.108503	11.0732	31.7736	12.3179	0.0731457	14.3871	34.1046	11.2609	6035.05	12.5765	3.97704	15.238	7.28389
561	0	2.43199	0.174046	5.64265	0.153874	7.53727	0.407272	0.596537	2.11795	1878.25	2.90945	1.02865	3.1466	1.02865	6.36624	9.88235	4.32815	0.117964	39.199	0.543175	0.17071	0.167514	8.30059	7.67508	8176.48	12.4126	3.92522	11.6003	3.74986	7.13553	0.0455811	15.8533	0.146702	20.8228	29.3797	12.7405	0.0747875	8.91486	7.26411	10.2378	6045.29	9.69231	3.06498	13.3028	7.17281
562	0	9.74163	0.250697	0.898262	0.58545	8.38911	0.764341	1.5764	2.77574	1881.03	3.92648	1.38822	4.16396	1.38822	47.3071	10.0683	3.36398	2.19891	57.4047	0.420058	0.0657443	0.140779	20.0912	15.6734	8192.16	21.9196	6.93157	22.605	8.74185	1.56751	0.646468	17.2463	0.0806196	17.9327	25.4116	15.0455	0.0346009	4.63021	10.8466	9.34421	6054.64	9.18913	2.90586	12.2501	6.43835
563	0	11.6987	0.135336	2.21608	0.182095	7.24714	0.520526	2.10031	3.01252	1884.04	4.24976	1.50252	4.51504	1.50252	3.65632	2.90394	3.69096	1.17651	20.7125	0.804727	0.0222622	0.095396	19.0863	5.79432	8197.95	8.1286	2.57049	8.36481	3.22384	14.0399	0.709321	6.39619	0.0096094	9.64395	28.0958	4.25138	0.0708498	17.1397	17.5602	9.79169	6064.43	9.32351	2.94835	12.74	6.84334
564	0	3.35509	0.109712	5.88411	0.223321	8.58452	2.41897	2.00325	2.82237	1886.86	3.06532	1.08376	3.90613	1.08376	11.1685	10.9917	12.5511	1.30562	83.0053	0.73851	0.0336091	0.167746	16.6451	15.1786	8213.13	26.2174	8.29066	23.4692	6.88792	11.2165	0.680734	5.26366	0.131247	13.2721	15.5092	1.8987	0.0805584	13.0689	12.1397	7.32613	6071.75	6.28701	1.98813	9.31426	5.338
565	0	3.42219	0.5809	6.30096	0.145862	8.53476	1.72473	0.286142	2.62444	1889.49	3.21979	1.13837	3.76281	1.13837	6.20615	19.3973	11.5446	1.83394	60.9061	0.836879	0.0695277	0.177852	4.31781	11.6989	8224.83	19.521	6.17309	17.872	5.52581	20.1821	0.0319594	12.8271	0.0836967	10.0228	30.2618	2.68789	0.159504	21.8874	19.2514	11.7396	6083.49	10.8875	3.44294	15.1825	8.29663
566	0	2.13521	0.0230199	15.3414	0.105094	4.71256	4.22384	0.270642	3.35147	1892.84	5.21252	1.8429	5.19438	1.8429	11.7407	22.6957	10.4516	0.940315	18.5009	0.836786	0.0547335	0.104096	1.51326	7.42645	8232.25	8.74626	2.76581	10.1923	4.66064	11.838	0.0964674	20.8257	0.0171904	32.8933	24.4512	5.41479	0.108772	10.9297	15.0118	12.1587	6095.65	11.3014	3.57382	15.7325	8.58488
567	0	5.6444	0.521201	15.5017	0.0789401	9.45576	4.46745	0.159286	4.47859	1897.32	5.62358	1.98824	6.46683	1.98824	5.17527	12.5933	18.3063	2.24598	48.3882	0.697927	0.337553	0.536438	108.053	21.8149	8254.07	35.8125	11.3249	33.1398	10.49	5.2641	0.318351	10.7088	0.153379	20.8709	29.5589	3.20275	0.0515114	16.1621	24.0117	11.0302	6106.68	10.9707	3.46924	14.4995	7.56101
568	0	2.83752	0.793318	14.6259	0.0981832	11.2556	5.17003	0.413181	4.39922	1901.72	5.62356	1.98823	6.38745	1.98823	0.503614	133.652	18.3948	1.11624	25.1391	0.300572	0.370777	1.01508	31.4007	23.5437	8277.61	43.0599	13.6167	37.1604	9.92692	13.8691	0.826167	13.1806	0.161994	14.36	5.17826	6.28975	0.0986368	34.651	19.9294	10.8545	6117.54	10.8477	3.43035	14.2848	7.42414
569	0	7.1927	0.654167	5.30836	0.697049	13.7751	11.2358	1.31096	5.02177	1906.74	5.30226	1.87463	6.8964	1.87463	1.86528	5.54709	8.80134	0.908274	42.3412	0.402237	0.159669	0.415631	44.4452	11.654	8289.27	18.2302	5.76488	17.4189	5.88911	10.3819	0.186902	19.9252	0.0222732	19.3735	5.04817	9.44552	0.164712	2.16274	15.7756	8.24865	6125.79	7.94452	2.51228	10.7609	5.73637
570	0	4.56205	0.486334	3.27225	0.350408	2.69933	6.41785	1.65275	2.43012	1909.17	2.26281	0.800023	3.23014	0.800023	4.39274	4.5893	7.40303	1.33082	39.6091	1.26864	0.469762	0.210956	29.5435	9.86865	8299.14	14.4222	4.5607	14.4293	5.30795	4.98303	0.518362	20.9356	0.0923225	29.3671	6.14207	5.74652	0.0764594	10.349	0.957535	7.9168	6133.7	9.87617	3.12312	11.0399	4.79368
571	0	5.11119	0.163479	6.14041	0.107079	0.398582	0.344237	0.0615227	1.54081	1910.71	2.53984	0.897968	2.43878	0.897968	0.598641	4.84858	17.1853	0.705997	39.6257	2.03889	0.791343	0.956356	16.0863	9.20412	8308.34	13.1905	4.17121	13.3753	5.03291	8.41445	0.0290279	36.2202	0.0530074	0.27239	2.38371	3.05436	0.02675	28.4829	4.69933	8.36361	6142.07	13.0455	4.12533	12.4889	4.23828
572	0	3.07291	0.460922	2.52358	0.293995	0.442628	7.43912	0.359646	1.8241	1912.53	2.53989	0.897985	2.72209	0.897985	2.5672	1.02045	15.3116	0.40432	1.9607	0.752667	1.34289	0.68029	17.5456	4.62064	8312.96	6.75105	2.13487	6.7555	2.48577	12.8034	0.297068	33.2769	0.12823	6.41725	2.0289	5.90581	0.0547152	49.1449	10.6704	12.0728	6154.14	16.4084	5.1888	17.2616	6.88396
573	0	2.47236	0.275823	2.33961	0.0443344	0.0303668	2.72294	0.293792	1.0224	1913.56	1.24232	0.439227	1.46163	0.439227	3.96823	5.57707	4.01838	0.154423	42.8579	0.189721	0.672736	0.832575	23.8943	9.12948	8322.09	14.6706	4.63925	13.7687	4.49023	12.5187	0.247052	38.1737	0.0327341	21.5141	3.50852	6.79185	0.15301	62.7152	14.71	16.0365	6170.18	20.3121	6.42324	22.4597	9.61325
574	0	7.3385	0.0501318	3.42806	0.193065	1.2249	2.14303	0.184247	1.82024	1915.38	2.54294	0.899063	2.71931	0.899063	7.86206	12.2868	21.0909	1.43927	25.0332	0.133886	0.69371	0.605317	22.4292	10.1749	8332.27	10.3592	3.27587	13.4508	6.89905	9.45263	0.77401	27.4374	0.0708421	3.89555	8.588	6.00252	0.063298	44.8395	20.6919	12.1816	6182.36	14.6157	4.62188	16.8034	7.55968
575	0	1.96295	0.0961606	5.55163	0.0893446	0.612736	3.09345	1.66916	1.63443	1917.01	1.92914	0.682055	2.31648	0.682055	11.3324	9.23166	8.25999	2.37841	50.7231	0.0524315	1.82586	0.940131	14.4668	11.0234	8343.29	15.733	4.97523	15.9986	6.04819	3.90502	0.618391	35.1649	0.289996	0.217974	10.7854	7.2968	0.176432	28.6963	21.7888	10.894	6193.25	13.0528	4.12764	15.0216	6.76636
576	0	3.42179	0.523533	5.86293	0.311041	0.338375	1.42276	1.86603	1.71831	1918.73	2.01613	0.712811	2.43112	0.712811	6.15101	6.24189	15.9819	1.75997	13.891	0.105131	0.858232	0.609288	18.6231	7.13572	8350.42	7.22795	2.28568	9.4214	4.85005	10.9019	0.16551	33.6037	0.11039	0.689493	22.9823	9.6437	0.214527	6.81061	19.8096	10.4932	6203.74	11.5833	3.66295	14.1561	6.83023
577	0	5.89954	0.115735	3.33304	0.313418	2.35415	0.0430691	1.58883	1.70597	1920.44	2.09799	0.741751	2.44772	0.741751	4.66024	11.7294	5.96829	0.714579	28.2831	0.176193	1.59689	0.0753883	24.1915	8.59951	8359.02	10.7099	3.38676	11.9863	5.21275	0.288826	0.687872	34.7764	0.0406298	28.6055	15.8828	9.23803	0.14024	14.9714	13.6286	11.826	6215.57	12.3702	3.91179	15.7378	7.91424
578	0	7.03491	0.35131	11.0173	0.113246	0.63763	0.431001	1.53266	2.63976	1923.08	4.10926	1.45284	4.0926	1.45284	6.6111	8.8288	8.73118	1.34279	42.4131	0.285073	6.04922	0.247591	33.1677	11.9641	8370.99	15.1952	4.80513	16.7692	7.15893	0.449438	0.829825	14.823	0.0437513	38.4009	7.73094	6.67595	0.0460545	26.4612	16.1517	11.1613	6226.73	12.974	4.10273	15.264	7.05855
579	0	3.11236	0.505437	8.29216	0.0858863	1.25851	0.131173	0.717804	1.76292	1924.84	2.82749	0.999668	2.76258	0.999668	1.36389	18.5691	33.1866	0.943736	35.7364	0.235497	3.72761	1.44146	16.6277	12.4258	8383.41	14.2693	4.51236	16.9381	7.91342	0.307445	1.12224	13.8033	0.0870532	41.4614	3.57714	12.3417	0.0578621	43.0592	15.3224	13.114	6239.85	16.4829	5.21234	18.3263	7.90163
580	0	8.62574	0.591139	11.2882	0.406932	0.555357	0.419072	0.55712	2.80545	1927.64	4.47488	1.58211	4.38756	1.58211	3.10073	8.6725	10.2791	0.35507	56.5693	0.864196	2.52143	0.558435	20.4106	11.4813	8394.89	18.1257	5.73185	17.2131	5.74941	0.0915825	0.203961	14.4464	0.0612087	24.2052	15.2009	7.10213	0.0110426	40.4686	21.3654	12.3156	6252.16	13.5548	4.2864	16.602	8.02924
581	0	2.34616	0.464177	1.35253	0.350104	0.291792	2.23818	0.225611	0.908569	1928.55	0.942136	0.333095	1.24166	0.333095	22.0646	9.3291	26.3715	0.971661	26.5303	0.180775	4.20074	0.58039	31.6134	13.5381	8408.43	12.9521	4.0958	17.6339	9.44225	0.116294	0.822297	1.513	0.0273477	14.1189	20.6033	7.53296	0.087875	18.1926	30.7416	9.37562	6261.54	10.9573	3.46501	12.8406	5.91061
582	0	1.06238	0.275495	3.73948	0.157478	0.457314	3.84315	0.295213	1.22881	1929.78	1.61242	0.570076	1.79889	0.570076	9.41972	6.65419	12.2945	1.19955	14.499	0.65703	3.90803	1.11942	31.2551	9.00073	8417.43	9.75029	3.08331	12.084	5.91741	0.291625	0.0749893	2.26399	0.27008	15.0169	17.3701	7.39759	0.0919949	47.0504	17.8447	10.7672	6272.3	14.7576	4.66677	15.434	6.10046
583	0	1.24322	0.0307872	5.57677	0.340758	0.102296	1.52476	0.219911	1.12981	1930.91	1.88736	0.667283	1.7971	0.667283	4.46166	10.219	11.2261	0.940837	49.2359	0.426526	3.53731	1.49053	21.148	11.4095	8428.84	15.6763	4.95729	16.3668	6.45225	1.50838	1.02144	5.61559	0.259206	25.0313	11.8551	11.6477	0.225332	49.793	21.3989	12.8356	6285.14	15.7321	4.97492	17.8105	7.86068
584	0	2.53569	1.04737	12.922	0.0935026	0.590586	0.358931	1.78152	2.4162	1933.33	4.3336	1.53216	3.94836	1.53216	4.67009	17.6025	2.53846	2.1054	48.0802	0.681321	2.36927	0.71743	43.1169	13.5424	8442.39	18.9385	5.98888	19.5313	7.55352	3.34512	0.827305	3.65176	0.130376	8.48202	6.57948	10.3911	0.194647	12.2562	18.9286	6.47866	6291.62	6.12145	1.93577	8.41443	4.54289
585	0	8.77718	0.30121	7.80035	0.0575933	0.345549	1.34343	0.175681	2.35012	1935.68	3.69843	1.30759	3.65772	1.30759	5.79611	3.23549	2.13431	1.29931	0.857996	1.44095	0.525325	1.68531	22.012	4.33187	8446.72	6.81797	2.15603	6.4879	2.17583	1.11001	1.5907	8.53592	0.0501226	20.2579	17.2379	6.51574	0.0659775	41.9075	20.6616	11.7933	6303.41	13.412	4.24123	16.0346	7.5521
586	0	9.68024	0.593785	7.73586	0.28519	0.689607	1.13595	1.7002	2.7276	1938.41	3.76303	1.33043	4.05803	1.33043	10.9266	4.01593	3.69152	0.695606	51.191	1.20362	0.813545	1.05431	15.5398	9.90355	8456.62	16.3253	5.16252	15.0661	4.74102	0.81888	0.728331	6.54989	0.104843	28.6444	21.8407	3.83026	0.40054	14.8539	32.7374	11.0509	6314.46	12.5946	3.98276	15.0337	7.06816
587	0	34.8904	0.599488	4.70143	0.192836	0.663584	0.151109	0.484814	5.21046	1943.62	12.091	4.27482	9.48527	4.27482	6.67806	5.91104	4.42772	0.393307	83.3072	0.450352	2.84807	2.74507	11.7769	13.1709	8469.79	26.5346	8.39098	21.5618	4.77987	6.56289	0.794286	3.9415	0.0297201	24.8523	36.3976	3.12027	0.590732	9.76612	21.5544	10.761	6325.22	12.5332	3.96334	14.7243	6.79764
588	0	5.09289	0.137474	6.11443	0.38356	1.16182	2.24593	0.350166	1.93578	1945.55	2.3913	0.845454	2.78124	0.845454	3.03056	0.405796	4.82687	1.0786	23.1717	1.42913	4.70687	1.05581	13.9887	5.966	8475.76	7.67622	2.42744	8.39344	3.53857	35.9558	0.514076	3.55845	0.0471801	29.2012	32.7724	5.93851	0.173611	23.7848	31.8574	16.3803	6341.6	15.5107	4.90492	21.2853	11.4754
589	0	9.2513	0.193975	7.16348	0.146084	0.181571	4.31129	0.246994	2.68684	1948.24	3.73955	1.32213	4.00897	1.32213	2.76629	0.280978	7.73823	1.21599	15.2358	3.23847	3.02587	2.42169	20.9622	6.32061	8482.08	7.12908	2.25441	8.57503	4.0662	10.279	0.167944	7.57215	0.0864576	9.1452	40.5435	7.76131	0.612269	16.396	29.6451	12.2209	6353.82	13.355	4.22323	16.4441	7.99766
590	0	14.8467	0.459535	9.1133	0.236668	0.0804653	6.6157	0.136757	3.93614	1952.17	5.65169	1.99817	5.93431	1.99817	75.2825	0.0632538	8.6689	0.509466	30.1679	0.435577	2.25682	1.2958	26.1477	16.092	8498.17	25.0326	7.91602	24.008	8.17597	19.139	0.0814438	2.86752	0.137152	12.404	20.7288	10.4806	0.146683	12.8762	39.0448	11.7906	6365.62	12.3291	3.89881	15.6894	7.89181
591	0	4.86714	0.524463	6.5577	0.232586	0.41998	0.453964	0.227129	1.66037	1953.83	2.54674	0.900407	2.56078	0.900407	22.673	0.256041	3.8944	1.11113	6.35085	1.66362	0.703681	1.09409	37.1076	8.31716	8506.49	12.8925	4.07695	12.3941	4.24021	4.05428	0.56162	7.45205	0.205879	20.6435	4.02044	4.53359	0.0886612	15.9272	43.1642	10.0651	6375.68	13.4947	4.2674	14.3325	5.79775
592	0	5.1243	0.198718	3.90788	0.366123	0.303502	3.91224	2.07779	1.98632	1955.82	2.06518	0.730151	2.71647	0.730151	11.3353	0.0144156	9.58037	0.979352	15.5794	0.507409	0.496521	1.49463	23.5885	7.06399	8513.55	8.47058	2.67863	9.74262	4.38536	26.5632	1.46063	11.3878	1.36429	43.3638	2.65515	10.0205	0.107313	14.0124	45.6343	15.6569	6391.34	17.1743	5.43099	21.0879	10.2259
593	0	1.47487	0.291645	7.87406	0.0880392	0.435056	4.95956	0.398761	1.94025	1957.76	2.90561	1.02729	2.96754	1.02729	4.44418	0.0442569	7.54299	0.939316	5.40925	0.482978	2.91315	2.48442	4.51407	3.19718	8516.75	2.50157	0.791067	3.98825	2.40611	14.1043	1.26091	4.89674	1.63109	25.1839	17.805	11.1792	0.026807	21.0606	53.2109	15.0359	6406.37	16.0469	5.07448	20.1104	9.96146
594	0	4.63385	0.713476	10.3817	0.182843	0.246045	4.32814	0.661733	2.64347	1960.4	3.64735	1.28953	3.93301	1.28953	12.6416	0.0602427	8.47623	1.30464	19.1827	0.646215	0.920424	2.91738	6.25712	5.82295	8522.57	6.56796	2.07697	7.89992	3.74598	2.27413	0.28711	9.23988	2.79772	17.9991	10.9259	6.12275	0.165515	19.4677	67.0289	13.6309	6420	19.981	6.31856	19.9494	7.31231
595	0	0.873889	0.570101	3.53812	0.309336	0.524049	0.997047	0.0295763	0.855265	1961.26	1.14146	0.403566	1.25883	0.403566	14.1978	0.139368	9.22555	0.247875	25.7744	0.952813	1.00188	3.74457	19.1986	8.27587	8530.85	9.48155	2.99833	11.2742	5.27754	2.16077	0.293806	1.02552	2.14527	3.80747	21.8389	8.81093	0.0518362	1.95033	63.3592	10.5444	6430.55	19.6803	6.22346	16.7679	4.32095
596	0	5.19895	0.0436741	8.27136	0.119815	0.111241	1.95893	1.14392	2.10599	1963.37	3.05047	1.0785	3.18449	1.0785	11.9614	0.0634977	11.2008	0.560178	25.3738	2.1357	0.57215	3.15081	14.4979	7.72403	8538.57	8.6656	2.7403	10.4643	4.98372	18.6002	0.374401	5.07017	0.956461	2.80691	6.99846	41.2874	0.0710851	7.99884	45.2222	12.9386	6443.49	16.8957	5.3429	18.2815	7.59571
597	0	2.40815	0.128892	6.20333	0.143437	0.550995	3.01282	0.196316	1.58049	1964.95	2.19588	0.776361	2.35685	0.776361	10.8937	0.0191416	11.6068	0.686239	19.7831	1.64831	0.703753	1.05413	2.28323	5.40871	8543.98	6.99537	2.21213	7.62084	3.19658	16.2282	0.449149	10.6504	4.40978	1.03228	7.73798	26.8547	0.110167	25.3436	43.2735	13.609	6457.1	14.3039	4.52329	18.1323	9.08569
598	0	3.7938	0.185974	35.222	0.0362483	0.67529	4.63562	0.167959	5.58961	1970.54	12.1128	4.28253	9.87214	4.28253	10.7912	0.165073	23.7924	0.0919297	21.9048	4.37175	0.981412	0.239861	3.84876	7.35413	8551.33	9.42457	2.98031	10.3344	4.37382	15.733	0.116745	5.23538	8.74394	30.4518	101.325	23.3296	0.0434828	41.1296	46.2949	27.2403	6484.34	30.7395	9.72068	36.961	17.5197
599	0	9.14919	0.10322	6.3374	0.0341528	0.239942	6.75246	1.81553	3.05399	1973.59	3.7458	1.32434	4.37833	1.32434	16.292	0.2018	9.51323	0.288901	42.2978	2.54051	0.11546	0.90552	8.54547	8.96674	8560.3	13.7015	4.3328	13.2995	4.63395	5.00569	0.883112	3.4728	13.3415	28.4438	44.1501	21.6235	0.107519	39.2959	33.6926	19.0017	6503.34	16.7016	5.28151	24.2832	13.7201
600	0	7.02094	0.202162	12.5286	0.125032	0.725675	2.29333	0.554813	2.93132	1976.52	4.53035	1.60172	4.53304	1.60172	12.9697	0.377295	21.3134	0.573568	34.1398	1.08636	0.634725	1.16428	6.60285	8.76244	8569.06	11.9582	3.78151	12.5439	4.98093	27.1653	0.76581	4.45518	0.315338	22.9813	13.741	11.4145	0.368683	NA	27.3049	12.0569	6515.4	11.4188	3.61094	15.6678	8.44595
